# Supplementary material for: Robust structure measures of metabolic networks that predict prokaryotic optimal growth temperature
Source: BMC Bioinformatics. 2019 Oct 15;20:499. doi: 10.1186/s12859-019-3112-y (PMC6794987; doi:10.1186/s12859-019-3112-y)
Supplement: Supplementary file 1 — Additional file 1 This file contains our prokaryotes and structural properties information in an XLSX format. It contains the species name, KEGG species code, optimal growth temperature, temperature class, number of nodes for all enzyme graphs, number of nodes for pathway graphs, the number of edges for all enzyme graph, number of edges for the pathway graph, the average clustering coefficient for the all enzyme graphs, the average clustering coefficient for the pathway graphs, the degree exponent for the all enzyme graphs, the degree exponent for the pathway graphs, the edge density for the all enzyme graphs, the edge density for the pathway graphs, the node normalised flow hierarchy for the all enzyme graphs, the node normalised flow hierarchy for the pathway graphs, the node normalised size of the largest strongly connected component for the all enzyme graphs, the node normalised size of the largest strongly connected component for the pathway graphs. [file 12859_2019_3112_MOESM1_ESM.xlsx]

## Sheet: Sheet1
Species name	KEGG species code	Optimal growth temperature	Temperature class	Nodes all enzyme graph	Nodes pathway graph	Edges all enzyme graph	Edges pathway graph	Average clustering coefficient all enzyme graph	Average clustering coefficient pathway graph	Degree exponent all enzyme graph	Degree exponent pathway graph	Edge density all enzyme graph	Edge density pathway graph	Node normalised flow hierarchy all enzyme graph	Node normalised flow hierarchy pathway graph	Node normalised size of largest strongly connected component all enzyme graph	Node normalised size of largest strongly connected component pathway graph
Methanopyrus kandleri AV19	mka	98	HT	625	454	1184	747	0.13483	0.0866046	2.04788	2.10549	1.8208	1.62555	0.00151734	0.00207179	0.0448	0.0528634
Fervidicoccus fontis	ffo	80	HT	563	398	1030	635	0.123352	0.0860785	2.06656	2.13292	1.76021	1.5603	0.00175283	0.00247517	0.0106572	0.0125628
Thermosphaera aggregans	tag	85	HT	487	328	867	473	0.118559	0.0558505	2.08486	2.21162	1.71458	1.42073	0.00202228	0.00299315	0.0123203	0.0152439
Staphylothermus hellenicus	shc	85	HT	544	382	958	558	0.116518	0.0628895	2.08857	2.19901	1.69485	1.43194	0.00180097	0.00257664	0.0165441	0.013089
Ignicoccus hospitalis	iho	90	HT	557	398	935	566	0.101337	0.0480439	2.14876	2.26549	1.62118	1.40452	0.00175935	0.00245052	0.016158	0.0201005
Ignisphaera aggregans	iag	92	HT	612	435	1109	646	0.130763	0.0714536	2.07939	2.19638	1.7402	1.46667	0.00160487	0.00224791	0.0147059	0.0183908
Aeropyrum camini	acj	85	HT	628	445	1139	719	0.125657	0.0950674	2.07978	2.1355	1.74522	1.57528	0.00150769	0.00219553	0.0414013	0.0179775
Desulfurococcus mucosus	dmu	85	HT	504	337	895	493	0.117024	0.0598925	2.08942	2.1976	1.7123	1.44214	0.00195502	0.00291512	0.0119048	0.0148368
Palaeococcus pacificus	ppac	80	HT	670	457	1256	775	0.111821	0.0812884	2.05046	2.08986	1.80746	1.6477	0.00144794	0.00216083	0.0253731	0.0109409
Ignicoccus islandicus	iis	90	HT	576	398	972	554	0.0956475	0.0444991	2.14626	2.2932	1.63368	1.37688	0.00170258	0.00244955	0.015625	0.0201005
Desulfurococcus amylolyticus	dka	81	HT	513	354	932	536	0.111997	0.0580802	2.06096	2.16245	1.75439	1.49435	0.00192249	0.00277944	0.0116959	0.0141243
Thermococcus kodakarensis KOD1	tko	95	HT	658	456	1243	763	0.11489	0.0735505	2.03261	2.08813	1.82371	1.63596	0.00149053	0.00213923	0.0167173	0.0219298
Aquifex aeolicus VF5	aae	95	HT	750	546	1432	929	0.108275	0.0799365	2.01691	2.05562	1.848	1.67216	0.00122561	0.00173626	0.0706667	0.047619
Saccharolobus solfataricus P2	sso	87	HT	799	605	1483	1043	0.124961	0.100267	2.05819	2.07642	1.7985	1.68926	0.00114998	0.00149702	0.0663329	0.0793388
Pyrobaculum aerophilum IM2	pai	100	HT	695	526	1281	905	0.113933	0.0886241	2.05616	2.07108	1.77842	1.68251	0.00132973	0.0017314	0.0618705	0.0760456
Aeropyrum pernix K1	ape	95	HT	651	469	1186	768	0.122024	0.0921076	2.07246	2.12026	1.75269	1.59488	0.00142743	0.00202697	0.0568356	0.0405117
Pyrococcus furiosus DSM 3638	pfu	100	HT	682	485	1294	823	0.124771	0.0871699	2.02957	2.0775	1.83138	1.65567	0.00141233	0.00195685	0.0322581	0.0453608
Pyrococcus abyssi GE5	pab	96	HT	661	457	1234	757	0.122905	0.0835996	2.04754	2.0993	1.8003	1.61707	0.00148382	0.00213415	0.0166415	0.0218818
Methanocaldococcus jannaschii DSM 2661	mja	85	HT	684	491	1338	833	0.133694	0.086666	2.00168	2.07092	1.88889	1.67821	0.00138633	0.00191793	0.0453216	0.0529532
Lactobacillus acidophilus NCFM	lac	45	T	565	381	877	598	0.0707873	0.0803837	2.20999	2.15735	1.50619	1.52756	0.00170599	0.0024978	0.0283186	0.0419948
Thermovirga lienii	tli	55	T	773	549	1437	964	0.107002	0.100599	2.06015	2.06981	1.80336	1.71403	0.00117073	0.00164749	0.0815006	0.0856102
Deinococcus geothermalis	dge	46	T	934	727	1699	1317	0.107945	0.117246	2.07594	2.04883	1.76552	1.76341	0.000900694	0.00115076	0.125268	0.137552
Herbinix luporum	hsd	55	T	698	471	1155	747	0.0724012	0.069107	2.14771	2.14435	1.62178	1.55626	0.00123022	0.00179807	0.111748	0.135881
Thermobacillus composti	tco	50	T	900	661	1630	1197	0.0864587	0.0890966	2.08294	2.04216	1.76222	1.76551	0.00100267	0.00137742	0.0811111	0.0801815
Methanococcus aeolicus	mae	40	T	699	504	1328	829	0.127182	0.0791935	2.03383	2.10401	1.83691	1.63095	0.00135633	0.00187025	0.0443491	0.0515873
Thermosulfidibacter takaii	ttk	70	T	778	572	1452	1000	0.10487	0.0814592	2.02791	2.05017	1.81877	1.71329	0.00115317	0.00154037	0.0886889	0.106643
Caldisericum exile	cex	65	T	575	402	1027	629	0.0950711	0.0653018	2.05223	2.12789	1.73391	1.52736	0.00164874	0.00244492	0.0434783	0.0149254
Desulfotomaculum nigrificans	dca	55	T	801	598	1591	1137	0.116386	0.111962	1.99573	1.99068	1.92135	1.85786	0.00102941	0.0013885	0.149813	0.157191
Thermoplasma volcanium GSS1	tvo	60	T	643	494	1137	798	0.115711	0.0851377	2.11899	2.15947	1.70451	1.58502	0.00141717	0.00179825	0.0699844	0.0910931
Thermobifida fusca YX	tfu	50	T	938	697	1799	1326	0.100863	0.103165	2.02923	1.99001	1.86354	1.85653	0.000909201	0.00119712	0.124733	0.149211
Caldanaerobacter subterraneus subsp. tengcongensis MB4--T --Thermoanaerobacter tengcongensis MB4--T	tte	75	T	825	585	1575	1050	0.10976	0.0989699	2.04118	2.054	1.84727	1.75043	0.00103134	0.00145432	0.127273	0.131624
Picrophilus torridus DSM 9790	pto	60	T	691	539	1196	845	0.11752	0.0857986	2.12204	2.16371	1.6657	1.53618	0.00127199	0.00168251	0.0998553	0.0779221
Sulfolobus acidocaldarius DSM 639	sai	75	T	775	592	1458	1026	0.128255	0.10487	2.04749	2.08033	1.82065	1.69595	0.00118047	0.00152094	0.0709677	0.0844595
Sulfurisphaera tokodaii 7 --Sulfolobus tokodaii 7	sto	80	T	757	574	1399	967	0.12178	0.0953985	2.0502	2.08873	1.79128	1.65505	0.00122131	0.0015877	0.0634082	0.0749129
Methanothermobacter thermautotrophicus Delta H	mth	70	T	706	520	1361	877	0.133726	0.09222	2.0279	2.0876	1.85411	1.66346	0.00133734	0.00180421	0.0467422	0.0538462
Thermodesulfatator indicus	tid	70	T	832	594	1611	1062	0.121208	0.0962956	2.02374	2.04554	1.86779	1.75084	0.00101315	0.00144756	0.13101	0.124579
Clostridium clariflavum	ccl	55	T	815	579	1520	1040	0.108872	0.100119	2.04953	2.04191	1.8135	1.7582	0.00106246	0.00147389	0.115337	0.134715
Dictyoglomus thermophilum	dth	70	T	715	510	1361	843	0.0942552	0.0717615	2.04751	2.11968	1.82937	1.61569	0.0012631	0.0017625	0.0825175	0.0882353
Persephonella marina	pmx	71.5	T	789	584	1511	1032	0.104583	0.0918517	2.02583	2.05241	1.85298	1.7226	0.00117635	0.00158061	0.0608365	0.0684932
Caldicellulosiruptor kronotskyensis	ckn	70	T	784	551	1424	915	0.083935	0.0582283	2.06978	2.09122	1.76531	1.63521	0.00113646	0.00167389	0.0956633	0.0707804
Caldicellulosiruptor hydrothermalis	chd	65	T	780	549	1409	903	0.0824468	0.0566648	2.08298	2.10755	1.75513	1.61931	0.00112133	0.00159381	0.110256	0.114754
Herbivorax saccincola	hsc	55	T	757	544	1418	968	0.0993149	0.0952548	2.03502	2.03921	1.82299	1.74449	0.0011887	0.00165736	0.0858653	0.0900735
Roseiflexus castenholzii	rca	49	T	1021	767	1977	1389	0.126262	0.120905	2.04751	2.05711	1.85798	1.75489	0.000817733	0.00107611	0.13712	0.152542
Methanocella arvoryzae	rci	45	T	750	529	1376	847	0.122637	0.0818485	2.0768	2.14124	1.768	1.57845	0.00127273	0.00183089	0.0373333	0.026465
Microbulbifer thermotolerans	mthd	42	T	1010	741	1767	1284	0.0773827	0.0787321	2.11745	2.08643	1.70891	1.69906	0.000886133	0.0011849	0.0851485	0.102564
Kosmotoga olearia	kol	65	T	693	504	1307	888	0.123543	0.114361	2.03594	2.05469	1.82107	1.71429	0.00131946	0.00179055	0.0721501	0.0873016
Sulfurihydrogenibium azorense	saf	68	T	756	571	1379	999	0.0955792	0.0872773	2.05185	2.05656	1.77778	1.70928	0.00122827	0.0016158	0.0595238	0.0683012
Calditerrivibrio nitroreducens	cni	55	T	824	609	1437	994	0.0865281	0.071445	2.09523	2.11031	1.69296	1.59934	0.00108234	0.00145715	0.0885922	0.0968801
Acidimicrobium ferrooxidans	afo	45	T	804	628	1544	1186	0.118375	0.115509	2.0193	2.00111	1.85572	1.84236	0.00108508	0.00136365	0.106965	0.127389
Deferribacter desulfuricans	ddf	62	T	871	634	1630	1114	0.103595	0.0855736	2.04047	2.04839	1.80941	1.72082	0.0010145	0.0013826	0.0987371	0.108833
Mahella australiensis	mas	50	T	769	563	1400	975	0.0962415	0.0893847	2.0743	2.07538	1.77373	1.69805	0.00114752	0.0015632	0.0975293	0.104796
Thermovibrio ammonificans	tam	75	T	719	532	1322	891	0.0919514	0.0599732	2.04015	2.08162	1.79138	1.64474	0.0012984	0.00174061	0.0570236	0.0657895
Nautilia profundicola	nam	40	T	728	544	1287	911	0.0883514	0.0714558	2.06735	2.08662	1.72802	1.64706	0.00124248	0.00164684	0.0782967	0.0882353
Caldisphaera lagunensis	clg	75	T	625	456	1132	721	0.125589	0.0891381	2.08703	2.16512	1.7424	1.54386	0.00153896	0.00208067	0.0304	0.0416667
Burkholderia gladioli	bgd	37	M	1360	1024	2483	1847	0.0932531	0.096669	2.10192	2.07318	1.77206	1.75977	0.00062375	0.000822946	0.127941	0.136719
Burkholderia lata	bur	37	M	1422	1084	2564	1948	0.0916166	0.0913874	2.10015	2.06324	1.75598	1.76015	0.000589563	0.000767791	0.135724	0.147601
Burkholderia cepacia	bct	37	M	1326	998	2368	1775	0.0894779	0.090472	2.10429	2.06475	1.74057	1.74449	0.000638855	0.000839579	0.128205	0.142285
Burkholderia mallei	bma	37	M	1244	954	2209	1695	0.0910482	0.0967692	2.11039	2.07521	1.73232	1.73899	0.000674105	0.00087144	0.135852	0.148847
Helicobacter cinaedi	hcp	37	M	718	537	1289	889	0.0907471	0.0762646	2.06127	2.08037	1.74095	1.62384	0.00125184	0.00169327	0.0835655	0.0782123
Providencia stuartii	psi	37	M	1165	840	2125	1519	0.0879543	0.0874637	2.0857	2.05037	1.77167	1.76429	0.000715308	0.000983718	0.139056	0.152381
Clostridium ljungdahlii	clj	37	M	901	648	1632	1125	0.0980076	0.0932331	2.09884	2.09448	1.76027	1.69753	0.000938673	0.00129739	0.128746	0.138889
Faecalibacterium prausnitzii	fpr	37	M	722	525	1216	885	0.0856936	0.101366	2.14111	2.10671	1.64404	1.64	0.00119435	0.00166398	0.105263	0.106667
Escherichia coli O18:K1:H7 UTI89 --UPEC	eci	37	M	1342	944	2482	1744	0.0913068	0.0893915	2.07313	2.02757	1.79285	1.79873	0.000616958	0.000872234	0.14307	0.15678
Lactobacillus paracasei	lca	37	M	716	508	1102	786	0.0784437	0.0821661	2.2308	2.18858	1.49441	1.50591	0.00129635	0.00189193	0.0558659	0.0334646
Ruminococcus albus	ral	37	M	722	513	1286	856	0.0864642	0.0808274	2.07352	2.08568	1.73407	1.62963	0.00125345	0.00175144	0.0817175	0.0916179
Subdoligranulum variabile	cva	37	M	899	671	1585	1193	0.0848013	0.0893615	2.08356	2.03364	1.71858	1.73472	0.000953015	0.00126851	0.119021	0.132638
Eubacterium siraeum	esr	37	M	604	421	952	641	0.0708741	0.0727984	2.19945	2.1952	1.53642	1.48694	0.00146253	0.00212958	0.089404	0.0855107
Ethanoligenens harbinense	eha	37	M	787	551	1473	998	0.0988923	0.0983252	2.04131	2.01795	1.81321	1.76407	0.00107825	0.00156377	0.121982	0.119782
Roseburia hominis	rho	37	M	770	551	1353	911	0.0890455	0.0871972	2.09088	2.08626	1.71039	1.62069	0.00114861	0.00163187	0.0935065	0.0871143
Roseburia intestinalis	rix	37	M	781	561	1365	925	0.0904169	0.0914338	2.11793	2.12213	1.69782	1.61141	0.00114976	0.00167272	0.0832266	0.0534759
Ruminococcus champanellensis	rch	37	M	630	443	1116	765	0.0859941	0.0829767	2.08715	2.06881	1.73492	1.693	0.00144715	0.00205381	0.068254	0.0744921
Fusobacterium nucleatum	fnu	37	M	737	536	1317	951	0.0976735	0.104677	2.08539	2.06372	1.73813	1.72201	0.00122298	0.00170174	0.0800543	0.0783582
Bifidobacterium adolescentis	bad	37	M	569	422	944	701	0.085457	0.0929258	2.14294	2.10049	1.61336	1.61611	0.00153486	0.00200864	0.100176	0.130332
Adlercreutzia equolifaciens	aeq	37	M	693	475	1273	809	0.0937107	0.0768298	2.06079	2.06691	1.78211	1.66737	0.00124124	0.00179669	0.113997	0.130526
Pseudomonas savastanoi pv. phaseolicola 1448A --Pseudomonas syringae pv. phaseolicola 1448A	psp	30	M	1240	913	2271	1658	0.0856167	0.0858931	2.08357	2.04908	1.78226	1.77875	0.000670881	0.000896147	0.141129	0.157722
Rhodopseudomonas palustris CGA009	rpa	37	M	1178	880	2272	1669	0.0986087	0.105963	2.05938	2.0328	1.86503	1.84432	0.000714315	0.000936515	0.132428	0.155682
Yersinia pseudotuberculosis IP 32953 --serotype I	yps	37	M	1224	895	2169	1613	0.0824042	0.0904784	2.10091	2.04496	1.73039	1.76313	0.000679049	0.000927504	0.137255	0.147486
Campylobacter coli	ccol	37	M	765	553	1381	925	0.0940938	0.0796933	2.05716	2.07534	1.75686	1.64557	0.00117772	0.00163208	0.0810458	0.0831826
Escherichia coli O157:H7 EDL933 --EHEC	ece	37	M	1345	954	2496	1777	0.0941086	0.0943815	2.07149	2.01937	1.8	1.81551	0.000611273	0.000858529	0.147955	0.161426
Escherichia coli K-12 MG1655	eco	37	M	1369	968	2511	1790	0.0919726	0.0911437	2.08136	2.02658	1.7794	1.80269	0.000606577	0.000851883	0.140979	0.155992
Mycoplasma hominis	mho	37	M	266	164	382	229	0.050286	0.053566	2.25451	2.20867	1.41353	1.38415	0.00368779	0.00593604	0.0150376	0.0243902
Methanobrevibacter smithii	msi	37	M	673	498	1260	823	0.123002	0.0803208	2.06034	2.10807	1.80832	1.63253	0.00133939	0.00180633	0.0832095	0.0903614
Micrococcus luteus	mlu	37	M	795	584	1382	1025	0.0850658	0.0911426	2.10898	2.0536	1.69434	1.71233	0.00109413	0.00148315	0.106918	0.119863
Bifidobacterium breve	bbv	37	M	620	458	1010	747	0.0808951	0.0911448	2.15745	2.11364	1.58548	1.58734	0.00142551	0.00187968	0.0903226	0.115721
Bifidobacterium dentium	bde	37	M	651	490	1070	812	0.0780684	0.085128	2.1618	2.11548	1.59754	1.6102	0.00134899	0.00173939	0.0952381	0.12449
Bifidobacterium animalis	bla	37	M	610	451	991	731	0.0818839	0.0901856	2.16043	2.12403	1.58197	1.57871	0.00146212	0.00192204	0.0852459	0.113082
Bifidobacterium bifidum	bbi	37	M	632	455	1021	742	0.07773	0.0902581	2.17872	2.12518	1.5712	1.58462	0.00135717	0.00189546	0.109177	0.114286
Ruminococcus obeum	rob	37	M	768	568	1359	982	0.0841586	0.0824894	2.09232	2.07727	1.72526	1.68662	0.00112269	0.00153611	0.115885	0.112676
Gordonibacter pamelaeae	gpa	37	M	516	405	848	651	0.0896209	0.0902299	2.19596	2.21723	1.59884	1.56296	0.00184619	0.00232148	0.0348837	0.0444444
Eggerthella lenta	ele	37	M	723	513	1364	919	0.105543	0.0915769	2.03732	2.04309	1.82849	1.74659	0.00123924	0.00174212	0.0857538	0.0955166
Cupriavidus pinatubonensis JMP134 --Ralstonia eutropha JMP134	reu	30	M	1303	965	2416	1759	0.08999	0.0910812	2.09207	2.06063	1.79202	1.77409	0.000655943	0.00087037	0.123561	0.143005
Ruminococcus torques	rto	37	M	755	565	1384	981	0.0942582	0.0926667	2.07858	2.07917	1.78013	1.69735	0.00116162	0.00157084	0.100662	0.0973451
Clostridium symbiosum	csy	37	M	645	475	1246	801	0.149312	0.107583	2.03103	2.09673	1.85891	1.66105	0.00146609	0.00197538	0.0434109	0.0505263
Klebsiella oxytoca	kok	37	M	1456	1062	2617	1956	0.0880897	0.0938832	2.10265	2.03993	1.75343	1.79755	0.000557786	0.00075691	0.15522	0.173258
Klebsiella pneumoniae	kpn	37	M	1432	1043	2578	1926	0.0855567	0.0946287	2.09691	2.03146	1.75698	1.80249	0.000568961	0.000770535	0.15433	0.174497
Klebsiella variicola	kva	37	M	1440	1054	2605	1945	0.0886966	0.0935249	2.08986	2.03132	1.76597	1.80266	0.000566917	0.000765494	0.152778	0.171727
Enterobacter cloacae	enc	37	M	1334	961	2392	1751	0.0858374	0.0896155	2.10117	2.04296	1.74738	1.7794	0.000619843	0.000853498	0.143928	0.159209
Enterobacter aerogenes	eae	37	M	1398	1010	2539	1841	0.0870048	0.0877633	2.09215	2.04351	1.76681	1.77921	0.000588059	0.000806953	0.147353	0.163366
Raoultella ornithinolytica	ror	37	M	1435	1050	2565	1914	0.0836654	0.0873131	2.10679	2.0463	1.74355	1.78	0.00057623	0.000782203	0.143554	0.158095
Edwardsiella tarda	etr	37	M	1134	806	2072	1491	0.0918282	0.1023	2.07676	2.02444	1.76984	1.79529	0.000725043	0.000995706	0.145503	0.173697
Dickeya dadantii	ddd	37	M	1241	890	2212	1602	0.0858353	0.0884764	2.10224	2.05115	1.73811	1.76067	0.000683591	0.000939945	0.124899	0.142697
Dickeya zeae	ddc	37	M	1236	881	2242	1596	0.0909461	0.0906105	2.08749	2.04377	1.76375	1.76958	0.00067462	0.0009261	0.135113	0.157775
Proteus mirabilis	pmr	37	M	1086	785	1969	1437	0.0867144	0.0865155	2.08577	2.03905	1.76243	1.78089	0.000767684	0.00104344	0.137201	0.159236
Morganella morganii	mmk	37	M	1139	837	2100	1534	0.0922487	0.0931057	2.08048	2.04044	1.79017	1.78614	0.000720619	0.000962253	0.148376	0.172043
Moraxella catarrhalis	mct	37	M	808	596	1400	1009	0.0845169	0.0809672	2.10561	2.07914	1.69059	1.6594	0.00106029	0.00139713	0.117574	0.145973
Burkholderia pseudomallei	bps	37	M	1305	999	2326	1785	0.092315	0.0953763	2.1073	2.07075	1.741	1.75075	0.000643317	0.000831148	0.135632	0.15015
Burkholderia cenocepacia	bcn	37	M	1342	1005	2387	1772	0.0922832	0.0910138	2.10989	2.07557	1.73472	1.73134	0.000635964	0.000843435	0.122951	0.132338
Cupriavidus metallidurans	rme	37	M	1228	910	2214	1662	0.0895315	0.0956326	2.10124	2.05472	1.75326	1.77802	0.000693836	0.000925534	0.124593	0.13956
Cupriavidus necator	cnc	37	M	1317	990	2480	1831	0.09564	0.095775	2.08105	2.05293	1.81777	1.79899	0.00064005	0.00084194	0.134396	0.149495
Achromobacter xylosoxidans	axy	37	M	1250	936	2191	1649	0.083464	0.0882266	2.12417	2.0823	1.7088	1.72115	0.000686814	0.000911454	0.1176	0.128205
Gluconobacter oxydans	gox	37	M	889	678	1551	1153	0.0871322	0.0825453	2.09398	2.08191	1.70529	1.67109	0.000958616	0.00126532	0.12036	0.120944
Campylobacter concisus	cco	37	M	707	508	1256	820	0.0931553	0.0717483	2.07896	2.11967	1.72419	1.58661	0.00126974	0.00174716	0.0820368	0.0925197
Alistipes shahii	ash	37	M	656	512	1114	843	0.103702	0.105138	2.1374	2.14419	1.65549	1.60547	0.00149432	0.00190454	0.0152439	0.0195312
Coprococcus catus	cct	37	M	781	566	1393	962	0.0977658	0.094308	2.0948	2.08266	1.73367	1.66078	0.00107802	0.0014992	0.12548	0.128975
Alistipes finegoldii	afd	37	M	707	551	1309	961	0.111944	0.106299	2.04424	2.06679	1.79915	1.70054	0.00127793	0.00162931	0.0820368	0.0907441
Parabacteroides distasonis	pdi	37	M	852	670	1533	1160	0.0970793	0.0954176	2.09692	2.10685	1.75235	1.68507	0.0010121	0.00128112	0.116197	0.125373
Lachnoclostridium phytofermentans	cpy	37	M	890	618	1525	1062	0.0864154	0.1004	2.14292	2.09834	1.67303	1.67476	0.00097357	0.00136148	0.105618	0.132686
Anaerostipes hadrus	bprl	37	M	735	553	1281	958	0.0748075	0.0830643	2.09053	2.05888	1.71156	1.6962	0.00118578	0.00165186	0.107483	0.0777577
Butyrivibrio fibrisolvens	bfi	37	M	740	558	1378	963	0.103425	0.0956223	2.05171	2.07674	1.80811	1.68996	0.00121208	0.00165083	0.0864865	0.0681004
Eubacterium eligens	eel	37	M	733	543	1261	901	0.0794904	0.0837443	2.10398	2.08272	1.68349	1.62799	0.00116553	0.00156766	0.121419	0.132597
Eubacterium rectale	ere	37	M	734	539	1378	1006	0.107117	0.120814	2.02503	1.99002	1.83106	1.82189	0.00115126	0.0015672	0.129428	0.139147
Clostridium sp. SY8519	cls	37	M	809	582	1483	1024	0.0955986	0.0974141	2.05834	2.04512	1.77998	1.71821	0.00105384	0.00153202	0.124845	0.0979381
Clostridium botulinum	cbo	37	M	886	624	1620	1105	0.102649	0.101518	2.06768	2.04163	1.7754	1.72917	0.000937448	0.00135107	0.138826	0.137821
Clostridium tetani	ctc	37	M	778	548	1361	945	0.0914531	0.100237	2.12461	2.09109	1.70308	1.67883	0.001113	0.00157686	0.106684	0.116788
Clostridium cellulolyticum	cce	37	M	830	586	1506	1023	0.102242	0.0933336	2.08756	2.08175	1.76867	1.7116	0.00103542	0.00144344	0.118072	0.136519
Clostridium beijerinckii	cbe	37	M	992	737	1807	1305	0.101541	0.100114	2.07617	2.05894	1.77016	1.72999	0.00086819	0.0011805	0.116935	0.115332
Clostridium saccharobutylicum	csb	37	M	919	679	1681	1195	0.100267	0.0988027	2.06991	2.06043	1.77584	1.72312	0.000931088	0.00127413	0.121872	0.120766
Clostridium baratii	cbv	37	M	840	596	1473	1053	0.103006	0.108197	2.10806	2.05272	1.71429	1.72651	0.00102766	0.00146094	0.110714	0.114094
Oscillibacter valericigenes	ova	37	M	778	554	1375	910	0.0999643	0.0900559	2.1103	2.12711	1.71337	1.60108	0.00111116	0.00153916	0.111825	0.128159
Peptoclostridium difficile	cdf	37	M	899	646	1664	1155	0.0972062	0.102283	2.05757	2.03675	1.79533	1.74458	0.00095923	0.00137809	0.113459	0.0975232
Terrisporobacter glycolicus	sgy	37	M	824	597	1538	1081	0.10364	0.100012	2.04871	2.02356	1.81675	1.77387	0.0010674	0.00147453	0.100728	0.108878
Filifactor alocis	faa	37	M	558	377	958	607	0.0952531	0.100607	2.12707	2.15335	1.66846	1.55703	0.00166292	0.00250143	0.0555556	0.0477454
Desulfitobacterium hafniense	dsy	37	M	957	704	1763	1254	0.107707	0.108262	2.07851	2.06636	1.78056	1.73295	0.000905342	0.00120174	0.109718	0.132102
Candidatus Desulforudis audaxviator	dau	37	M	744	537	1489	1005	0.121301	0.105137	1.9864	1.98872	1.93548	1.83426	0.00112696	0.00158714	0.141129	0.137803
Finegoldia magna	fma	37	M	564	392	936	626	0.0713949	0.0653939	2.14543	2.13011	1.61702	1.55612	0.00160608	0.00233407	0.0744681	0.0739796
Butyricimonas virosa	wvi	37	M	720	546	1305	934	0.110332	0.0968093	2.05527	2.07232	1.75972	1.66667	0.00124058	0.00164722	0.0875	0.0897436
Pseudomonas protegens Pf-5	pfl	30	M	1343	971	2466	1775	0.0908563	0.0885445	2.07891	2.03989	1.78853	1.79197	0.00064037	0.000875206	0.119136	0.132853
Arcobacter butzleri	abu	37	M	807	614	1463	1035	0.0830012	0.0723483	2.05127	2.06426	1.76332	1.65309	0.00113066	0.00147745	0.070632	0.0781759
Bacillus cereus E33L --zebra killer	bcz	30	M	1073	788	1994	1501	0.0866116	0.0940116	2.0657	2.00592	1.80988	1.85787	0.000798093	0.0010809	0.121156	0.134518
Staphylococcus epidermidis RP62A, methicillin-resistant	ser	37	M	856	616	1642	1125	0.103592	0.0932358	2.02372	1.99983	1.85047	1.78247	0.00100936	0.00138414	0.115654	0.136364
Wolinella succinogenes DSM 1740	wsu	35	M	778	569	1404	950	0.0898807	0.0720603	2.05112	2.07047	1.7545	1.64148	0.00115142	0.00157676	0.0861183	0.0896309
Streptococcus mutans UA159 --serotype c	smu	37	M	697	517	1141	844	0.0797634	0.0855502	2.13548	2.10196	1.59828	1.59961	0.00130022	0.00179456	0.0774749	0.0638298
Helicobacter hepaticus ATCC 51449	hhe	37	M	692	527	1191	859	0.0927074	0.0824212	2.08599	2.09905	1.68064	1.60152	0.00131533	0.00172811	0.0736994	0.0759013
Staphylococcus aureus subsp. aureus COL, methicillin-resistant	sac	37	M	858	644	1578	1182	0.102714	0.104862	2.04284	2.00407	1.78788	1.78727	0.000994244	0.00133358	0.125874	0.130435
Staphylococcus aureus RF122-ET3-1, bovine mastitis-causing	sab	37	M	865	644	1582	1179	0.0990587	0.101737	2.05285	2.01081	1.77688	1.78106	0.000979773	0.00132092	0.130636	0.138199
Neisseria meningitidis MC58 --serogroup B	nme	37	M	790	600	1401	1024	0.0985076	0.0983518	2.08227	2.06625	1.72025	1.67167	0.00111917	0.00145553	0.0962025	0.11
Campylobacter jejuni subsp. jejuni NCTC 11168 = ATCC 700819	cje	45	M	764	551	1362	906	0.0894248	0.0733736	2.07669	2.09906	1.7356	1.61887	0.0011797	0.00163849	0.0798429	0.0816697
Lactococcus lactis subsp. lactis Il1403	lla	30	M	740	525	1205	868	0.0844053	0.0894489	2.15639	2.10462	1.58514	1.60952	0.00119989	0.0017362	0.0864865	0.0761905
Neisseria meningitidis Z2491 --serogroup A	nma	37	M	789	606	1393	1028	0.098574	0.097361	2.0875	2.07328	1.71229	1.66172	0.00111775	0.00143917	0.0975919	0.110561
Staphylococcus haemolyticus JCSC1435	sha	40	M	841	619	1544	1143	0.0994551	0.102935	2.04732	1.9962	1.78359	1.79806	0.00101635	0.00138754	0.123662	0.130856
Staphylococcus aureus subsp. aureus MW2, community-acquired methicillin-resistant	sam	37	M	858	641	1579	1181	0.103032	0.105963	2.04141	1.99905	1.78904	1.79407	0.000992187	0.00133607	0.12704	0.132605
Staphylococcus aureus subsp. aureus N315, hospital-acquired methicillin-resistant, vancomycin-susceptible	sau	37	M	863	643	1582	1181	0.102446	0.105633	2.04671	2.00325	1.78216	1.78849	0.00098714	0.00133191	0.126304	0.132193
Staphylococcus aureus subsp. aureus Mu50, methicillin-resistant, vancomycin-intermediate resistance	sav	37	M	866	644	1589	1184	0.102004	0.105469	2.04506	2.00184	1.78406	1.79037	0.000984875	0.00133097	0.125866	0.131988
Zymomonas mobilis subsp. mobilis ZM4	zmo	30	M	791	591	1449	1025	0.0967734	0.085768	2.05527	2.07526	1.78382	1.69882	0.0011156	0.00147555	0.0973451	0.109983
Ralstonia solanacearum GMI1000	rso	30	M	1186	905	2197	1637	0.103742	0.100341	2.06373	2.04809	1.80017	1.77017	0.000714494	0.000919181	0.128162	0.146961
Haemophilus influenzae 86-028NP --nontypeable	hit	37	M	829	587	1433	951	0.0872309	0.0806293	2.13095	2.13478	1.67913	1.58773	0.00109209	0.00155438	0.0747889	0.0732538
Campylobacter jejuni RM1221	cjr	45	M	749	540	1348	895	0.0927125	0.0769288	2.0635	2.08782	1.75167	1.63148	0.00120933	0.00167277	0.0761015	0.0814815
Staphylococcus aureus subsp. aureus USA300_FPR3757, community-acquired methicillin-resistant	saa	37	M	869	648	1586	1185	0.101574	0.104613	2.05281	2.0089	1.77445	1.78086	0.000980787	0.00132275	0.125432	0.131173
Chlorobaculum tepidum TLS --Chlorobium tepidum TLS	cte	35	M	817	655	1619	1239	0.134852	0.123274	1.98447	1.99699	1.91554	1.8458	0.00103934	0.00131467	0.128519	0.122137
Methanococcus maripaludis S2	mmp	40	M	725	503	1373	841	0.130157	0.0849599	2.04053	2.08685	1.83034	1.65606	0.0013042	0.00187243	0.0455172	0.0516899
Streptococcus pyogenes M1 GAS --serotype M1	spy	27	M	627	436	1004	693	0.075208	0.0863004	2.15992	2.12997	1.55981	1.55505	0.00150034	0.00221166	0.0478469	0.0321101
Streptococcus pyogenes SSI-1 --serotype M3	sps	27	M	627	439	1010	699	0.0770882	0.083419	2.15212	2.13286	1.56778	1.55581	0.00148187	0.00216227	0.0574163	0.0455581
Streptococcus pyogenes MGAS8232 --serotype M18	spm	27	M	630	439	1016	704	0.0779311	0.0851378	2.15222	2.12735	1.56984	1.56492	0.00147482	0.00216227	0.0571429	0.0455581
Methanosarcina acetivorans C2A	mac	40	M	838	600	1631	1053	0.137081	0.104176	2.02735	2.08084	1.86277	1.70833	0.00108007	0.00149614	0.0799523	0.0883333
Streptococcus pyogenes MGAS315 --serotype M3	spg	27	M	630	439	1013	700	0.0781215	0.0854287	2.15564	2.13212	1.56508	1.55809	0.00147482	0.00216227	0.0571429	0.0455581
Streptococcus agalactiae 2603 --serotype V	sag	37	M	697	488	1111	781	0.078451	0.078654	2.1821	2.14217	1.55093	1.55943	0.00128091	0.00194335	0.0832138	0.045082
Streptococcus agalactiae A909 --serotype Ia	sak	37	M	695	499	1117	795	0.0786425	0.0768724	2.16916	2.15294	1.56259	1.5491	0.00128794	0.00190335	0.0834532	0.0440882
Helicobacter pylori J99	hpj	37	M	641	498	1053	779	0.0713048	0.0586268	2.12842	2.13117	1.6131	1.53815	0.00141601	0.00182147	0.0733229	0.0763052
Streptococcus pyogenes MGAS6180 --serotype M28	spb	27	M	642	450	1031	718	0.0762731	0.0827861	2.16558	2.13917	1.56231	1.55778	0.00144896	0.00211139	0.0560748	0.0444444
Streptococcus thermophilus CNRZ1066	stc	37	M	656	477	1082	781	0.0866928	0.0954541	2.12371	2.10439	1.60823	1.60168	0.00139283	0.00192259	0.070122	0.0712788
Streptococcus thermophilus LMG 18311	stl	37	M	654	477	1077	781	0.0849199	0.0954541	2.12474	2.10439	1.6055	1.60168	0.00139659	0.00192259	0.0703364	0.0712788
Streptococcus pyogenes MGAS5005 --serotype M1	spz	27	M	639	447	1026	713	0.0769218	0.0837572	2.16497	2.13816	1.56182	1.55705	0.00145512	0.00212472	0.056338	0.0447427
Methanosarcina barkeri Fusaro	mba	37	M	810	587	1615	1055	0.142423	0.108193	2.00474	2.05762	1.90617	1.74787	0.00110698	0.00151797	0.0876543	0.0954003
Streptococcus pneumoniae TIGR4 --virulent serotype 4	spn	37	M	697	494	1121	803	0.0779449	0.0817578	2.15089	2.10476	1.57102	1.58704	0.00129073	0.00188658	0.0803443	0.0607287
Methanosarcina mazei Go1	mma	40	M	821	600	1605	1062	0.134897	0.105053	2.02121	2.06396	1.87333	1.72667	0.00111884	0.00153145	0.0694275	0.0716667
Streptococcus pyogenes MGAS10394 --serotype M6	spa	27	M	641	449	1036	722	0.0763136	0.0828432	2.15767	2.12994	1.57254	1.56793	0.00145143	0.00211637	0.0561622	0.0445434
Streptococcus pneumoniae R6 --avirulent serotype 2 --laboratory-adapted D39 derivative	spr	37	M	694	496	1112	799	0.0781858	0.0808895	2.15577	2.11633	1.5634	1.57258	0.00129605	0.00192511	0.0806916	0.0403226
Staphylococcus aureus subsp. aureus MSSA476, methicillin-susceptible	sas	37	M	861	644	1582	1184	0.102673	0.105469	2.04314	2.00138	1.7863	1.79037	0.000988965	0.00133022	0.126597	0.131988
Deinococcus radiodurans R1	dra	35	M	858	664	1586	1202	0.115508	0.121548	2.0489	2.02735	1.79487	1.76355	0.00101348	0.00129746	0.104895	0.115964
Staphylococcus aureus subsp. aureus MRSA252, methicillin-resistant	sar	37	M	871	645	1586	1182	0.101926	0.105735	2.05418	2.00374	1.77038	1.7845	0.000978534	0.00132853	0.125144	0.131783
Listeria monocytogenes F2365 --serotype 4b	lmf	37	M	894	642	1572	1168	0.0898098	0.103062	2.08284	2.02422	1.71365	1.7757	0.000979309	0.00134836	0.104027	0.123053
Yersinia pestis 91001 --biovar Microtus	ypm	37	M	1194	868	2134	1557	0.0783296	0.0821497	2.10523	2.05486	1.73702	1.75346	0.000700222	0.000955976	0.134003	0.147465
Methylococcus capsulatus Bath	mca	40	M	971	721	1854	1337	0.106924	0.0962033	2.02167	2.00577	1.85376	1.80999	0.00087304	0.00113769	0.130793	0.162275
Escherichia coli K-12 W3110	ecj	37	M	1370	968	2513	1790	0.0919047	0.0911437	2.08094	2.02658	1.77956	1.80269	0.000606243	0.000851883	0.140876	0.155992
Pseudomonas syringae pv. tomato DC3000	pst	30	M	1259	934	2281	1686	0.0870626	0.0904718	2.09774	2.0569	1.76251	1.76767	0.000668229	0.000889352	0.131851	0.146681
Xanthomonas citri pv. citri 306 --Xanthomonas axonopodis pv. citri 306	xac	30	M	1129	839	2111	1500	0.0978954	0.0952657	2.05979	2.05201	1.80602	1.74493	0.000783784	0.00105577	0.0992028	0.102503
Escherichia coli O6:K2:H1 CFT073 --UPEC	ecc	37	M	1340	945	2474	1746	0.0925929	0.0904031	2.07402	2.02601	1.7903	1.8	0.000618742	0.000874442	0.141045	0.153439
Xanthomonas campestris pv. vesicatoria 85-10	xcv	39	M	1139	848	2133	1523	0.0966788	0.0959732	2.06085	2.04976	1.80948	1.75354	0.000747165	0.00101322	0.128183	0.126179
Xanthomonas campestris pv. campestris 8004 --Beijing	xcb	39	M	1143	847	2126	1515	0.0953879	0.0956866	2.0696	2.05497	1.79615	1.74498	0.000768978	0.00103635	0.104112	0.109799
Brucella melitensis bv. 1 16M	bme	37	M	1070	801	1947	1445	0.0989391	0.10016	2.0765	2.04889	1.7729	1.76155	0.000765241	0.00101225	0.147664	0.166042
Xanthomonas campestris pv. campestris ATCC 33913	xcc	39	M	1143	845	2125	1512	0.0953884	0.0959218	2.0701	2.05444	1.79528	1.74556	0.000768978	0.00103843	0.104112	0.110059
Rhodobacter sphaeroides 2.4.1	rsp	40	M	1185	896	2260	1709	0.104663	0.110382	2.07136	2.03066	1.8346	1.84152	0.000687313	0.000898731	0.149367	0.165179
Pseudomonas syringae pv. syringae B728a	psb	30	M	1259	929	2297	1693	0.0848043	0.0880034	2.08956	2.04587	1.77522	1.78471	0.000677586	0.000905418	0.123114	0.138859
Yersinia pestis CO92 --biovar Orientalis	ype	37	M	1197	871	2103	1558	0.078867	0.0858248	2.11167	2.05595	1.71429	1.74856	0.000697322	0.000955236	0.135338	0.145809
Pseudomonas fluorescens Pf0-1	pfo	30	M	1306	941	2412	1718	0.0968945	0.0918661	2.08437	2.03783	1.7925	1.78959	0.000659964	0.000907827	0.117152	0.130712
Agrobacterium fabrum C58 --Agrobacterium tumefaciens C58	atu	28	M	1209	911	2180	1631	0.093027	0.0909428	2.10786	2.06774	1.75352	1.75412	0.000708251	0.000943439	0.117452	0.122942
Pseudomonas putida KT2440	ppu	30	M	1264	935	2312	1723	0.0919003	0.09534	2.08479	2.03167	1.77927	1.80428	0.000684469	0.000899486	0.113924	0.140107
Pseudomonas aeruginosa PAO1	pae	37	M	1353	1001	2533	1872	0.0995023	0.101	2.06181	2.02099	1.82114	1.82917	0.000601893	0.000837183	0.156689	0.143856
Yersinia pestis KIM10+ --biovar Mediaevalis	ypk	37	M	1195	869	2105	1560	0.0785885	0.0855403	2.10873	2.05261	1.71883	1.75489	0.000695918	0.000952819	0.137238	0.148446
Aliivibrio fischeri ES114 --Vibrio fischeri ES114	vfi	30	M	1066	773	1914	1359	0.0851843	0.0888992	2.09926	2.07192	1.74765	1.72057	0.000807494	0.0011094	0.11257	0.124191
Cutibacterium acnes KPA171202 --Propionibacterium acnes KPA171202	pac	32	M	839	638	1493	1132	0.0929242	0.0904182	2.09375	2.05999	1.72706	1.72571	0.00098887	0.00131504	0.13826	0.141066
Staphylococcus saprophyticus subsp. saprophyticus ATCC 15305	ssp	35	M	870	644	1595	1149	0.104738	0.0944946	2.05318	2.035	1.77356	1.73913	0.000998349	0.00134081	0.111494	0.124224
Desulfovibrio alaskensis G20 --Desulfovibrio desulfuricans G20	dde	37	M	943	678	1793	1229	0.112353	0.103214	2.04118	2.04574	1.84093	1.77139	0.000907031	0.00127877	0.120891	0.116519
Pasteurella multocida subsp. multocida Pm70	pmu	37	M	933	682	1587	1140	0.0907372	0.091591	2.12042	2.0907	1.66452	1.6393	0.000950919	0.00132553	0.0878885	0.0806452
Nitrosomonas europaea ATCC 19718	neu	30	M	840	640	1518	1141	0.0952503	0.0989001	2.06195	2.03668	1.75952	1.73906	0.00104509	0.00136161	0.10119	0.1125
Clostridium acetobutylicum ATCC 824	cac	37	M	869	644	1559	1108	0.0897187	0.0895249	2.08781	2.07103	1.74223	1.68168	0.000965695	0.0013253	0.136939	0.13354
Brucella abortus 2308 --Brucella melitensis biovar Abortus 2308	bmf	37	M	1026	776	1857	1384	0.0973279	0.0995829	2.08112	2.05958	1.76121	1.74098	0.000823459	0.00106911	0.126706	0.148196
Corynebacterium glutamicum ATCC 13032 --Bielefeld	cgb	37	M	912	673	1707	1262	0.111099	0.115193	2.0414	1.99658	1.81469	1.82318	0.000947814	0.00130319	0.114035	0.111441
Nitrosococcus oceani ATCC 19707	noc	20	M	930	700	1705	1266	0.101559	0.0996327	2.05115	2.03259	1.77957	1.76286	0.000926343	0.00120826	0.117204	0.135714
Bacillus cereus ATCC 10987	bca	30	M	1045	776	1961	1489	0.0918242	0.0979166	2.05369	1.99558	1.82775	1.87242	0.000825239	0.00110635	0.11866	0.131443
Mycobacterium tuberculosis CDC1551, clinical strain	mtc	37	M	1037	774	2080	1511	0.120377	0.118748	2.00206	1.98626	1.94021	1.9031	0.000797186	0.00103054	0.146577	0.177003
Shewanella oneidensis MR-1	son	30	M	1088	786	2003	1410	0.0893195	0.0908312	2.07976	2.05588	1.78585	1.75064	0.000796917	0.0010787	0.107537	0.131043
Psychrobacter arcticus	par	20	P	898	664	1597	1166	0.0904629	0.0899329	2.07986	2.04694	1.73163	1.71536	0.000956391	0.00127063	0.119154	0.14006
Arthrobacter alpinus	aaq	20	P	918	688	1624	1207	0.0843361	0.0888618	2.10417	2.07389	1.72222	1.7064	0.000925483	0.0012536	0.120915	0.117733
Planktomarina temperata	ptp	20	P	1129	874	1994	1548	0.0922404	0.0998589	2.11317	2.07011	1.71833	1.72311	0.000751209	0.000958583	0.121346	0.138444
Granulicella tundricola	acm	20	P	974	755	1777	1280	0.101695	0.0827684	2.09316	2.11237	1.76591	1.6596	0.000897542	0.001153	0.101643	0.109934
Desulfotalea psychrophila	dps	9	P	856	620	1685	1165	0.117389	0.118411	2.00383	2.00516	1.90654	1.83226	0.000994865	0.00137563	0.129673	0.135484
Polaromonas naphthalenivorans	pna	20	P	1189	887	2244	1630	0.108615	0.10553	2.05597	2.0271	1.82254	1.79369	0.000713131	0.000930389	0.12868	0.154453
Psychrobacter cryohalolentis	pcr	20	P	980	722	1721	1267	0.08532	0.0859537	2.09518	2.05271	1.71224	1.71607	0.000882616	0.00117921	0.113265	0.132964
Granulicella mallensis	gma	20	P	1043	804	1954	1377	0.104292	0.0838684	2.08248	2.11261	1.81016	1.68035	0.000823673	0.00107458	0.118888	0.116915
Sulfuricella denitrificans	sdr	22	P	915	698	1722	1285	0.0980085	0.101331	2.04398	2.01927	1.82404	1.7937	0.000943993	0.00122084	0.115847	0.133238
Pseudoalteromonas aliena	paln	22	P	1010	736	1808	1300	0.0810722	0.0810314	2.09938	2.06725	1.73861	1.7269	0.000875082	0.00116611	0.0960396	0.123641
Shewanella loihica	slo	20	P	1095	796	2002	1433	0.0924009	0.0961342	2.08358	2.05107	1.77443	1.75628	0.000795239	0.00107003	0.105023	0.128141
Shewanella halifaxensis	shl	15	P	1136	841	2069	1498	0.0827353	0.0840036	2.09529	2.07383	1.76761	1.73722	0.000778675	0.00102084	0.096831	0.121284
Methylocystis bryophila	mbry	22	P	1009	768	1893	1430	0.0979478	0.0968823	2.04592	2.01435	1.82359	1.8138	0.000803706	0.00104737	0.157582	0.174479
Planococcus versutus	pll	15	P	915	661	1591	1200	0.0939009	0.104416	2.1098	2.03454	1.68962	1.76399	0.000962578	0.00134048	0.0961749	0.101362
Terriglobus saanensis	tsa	22.5	P	944	732	1737	1243	0.102495	0.0886088	2.08206	2.1066	1.78178	1.65984	0.000921268	0.00117822	0.106992	0.11612
Photobacterium profundum SS9	ppr	10	P	1175	844	2132	1511	0.088206	0.0958584	2.09171	2.0574	1.76085	1.74526	0.000736781	0.00101829	0.11234	0.124408
