# Supplementary material for: Robust structure measures of metabolic networks that predict prokaryotic optimal growth temperature
Source: BMC Bioinformatics. 2019 Oct 15;20:499. doi: 10.1186/s12859-019-3112-y (PMC6794987; doi:10.1186/s12859-019-3112-y)
Supplement: Supplementary file 2 — Additional file 2 This file contains the average Laplacian spectrum per temperature class, sorted in decreasing order. The Laplacian matrix size is the number of nodes in the union of nodes for all our networks. [file 12859_2019_3112_MOESM2_ESM.xlsx]

## Sheet: Sheet1
HT	T	M	P			Average of Laplacian spectrum, sorted in decreasing order, per temperature class
1.7367	1.8618	1.91969	1.92638
1.52426	1.65131	1.78529	1.79536			HT = Hyperthermophiles
1.4643	1.55656	1.64994	1.6334			T = Thermophiles
1.42103	1.51139	1.58622	1.59411			M = Mesophiles
1.39163	1.47493	1.53083	1.52629			P = Psychrophiles
1.37237	1.45146	1.49288	1.51007
1.35671	1.42874	1.47486	1.49128			Number of nodes/eigenvalues/lines : union of nodes for all our networks (all our species)
1.34333	1.41072	1.45495	1.48163
1.32768	1.3976	1.43858	1.47044
1.31311	1.38661	1.42807	1.46008
1.30715	1.37393	1.41536	1.44933
1.28998	1.35742	1.40376	1.43368
1.27507	1.34875	1.39122	1.41304
1.26426	1.33681	1.37838	1.4009
1.25197	1.32407	1.36848	1.38723
1.24454	1.31528	1.3555	1.3792
1.22822	1.30502	1.34602	1.37098
1.21225	1.29484	1.33735	1.36681
1.20058	1.28638	1.32925	1.36119
1.16876	1.27661	1.32003	1.34708
1.15979	1.26464	1.31171	1.34486
1.15246	1.25336	1.30466	1.33414
1.14347	1.24575	1.29786	1.3302
1.1219	1.23843	1.28891	1.32371
1.11135	1.22603	1.27733	1.31235
1.10257	1.21479	1.26894	1.30517
1.09124	1.20287	1.26063	1.29966
1.08814	1.19594	1.25349	1.29083
1.07932	1.18625	1.24569	1.28236
1.07283	1.17991	1.23749	1.27661
1.0604	1.17576	1.2277	1.27291
1.04907	1.16486	1.2207	1.26583
1.04618	1.15635	1.21215	1.25729
1.0389	1.14504	1.20427	1.25083
1.03455	1.13753	1.19708	1.2459
1.02909	1.12882	1.18908	1.24198
1.01846	1.1205	1.18132	1.23756
1.01411	1.10646	1.1736	1.22912
1.00997	1.09665	1.16462	1.22637
1.0097	1.08934	1.15838	1.22209
1.00521	1.08099	1.15129	1.21481
1.00133	1.07491	1.14605	1.20971
1.00075	1.06929	1.13997	1.20014
1.00032	1.06344	1.13436	1.19183
1.00022	1.05725	1.13026	1.18678
1.00016	1.04984	1.12624	1.18061
1.00002	1.04623	1.12235	1.17719
1.00001	1.03881	1.1168	1.17181
1.00001	1.03832	1.1121	1.16427
1	1.03415	1.10773	1.15781
1	1.03298	1.10331	1.1544
1	1.03016	1.09972	1.1447
1	1.0272	1.09549	1.14251
1	1.02515	1.09152	1.13634
1	1.02318	1.0875	1.13191
1	1.02099	1.08473	1.12062
1	1.01988	1.08064	1.10976
1	1.01893	1.07788	1.10199
1	1.01403	1.07429	1.09178
1	1.0134	1.07277	1.08056
1	1.01237	1.07013	1.069
1	1.012	1.06707	1.06308
1	1.01148	1.06372	1.05921
1	1.01148	1.06069	1.05491
1	1.01035	1.05812	1.04979
1	1.01035	1.05571	1.04264
1	1.00719	1.05279	1.03929
1	1.00719	1.05034	1.03667
1	1.00409	1.04819	1.03273
1	1.00355	1.04567	1.02911
1	1.00332	1.04314	1.02602
1	1.00235	1.04108	1.02443
1	1.00227	1.03858	1.02214
1	1.00079	1.03593	1.01947
1	1.00071	1.0338	1.01521
1	1.00049	1.03198	1.01328
1	1.00042	1.02963	1.00895
1	1.00018	1.02675	1.00723
1	1.00016	1.02522	1.00701
1	1.0001	1.02295	1.00693
1	1.0001	1.02141	1.00444
1	1.00006	1.01863	1.00439
1	1.00004	1.01664	1.00384
1	1.00004	1.01498	1.00383
1	1.00003	1.01391	1.00067
1	1.00003	1.01278	1.00063
1	1	1.01161	1.00063
1	1	1.01076	1.00053
1	1	1.00903	1.0005
1	1	1.00816	1.00023
1	1	1.00747	1.00021
1	1	1.00674	1.0001
1	1	1.00615	1.0001
1	1	1.00554	1.00001
1	1	1.00458	1.00001
1	1	1.00387	1
1	1	1.00342	1
1	1	1.00231	1
1	1	1.00209	1
1	1	1.00122	1
1	1	1.00095	1
1	1	1.00063	1
1	1	1.00053	1
1	1	1.00034	1
1	1	1.00026	1
1	1	1.00017	1
1	1	1.00011	1
1	1	1.00007	1
1	1	1.00004	1
1	1	1.00002	1
1	1	1.00002	1
1	1	1.00001	1
1	1	1	1
1	1	1	1
1	1	1	1
1	1	1	1
1	1	1	1
1	1	1	1
1	1	1	1
1	1	1	1
1	1	1	1
1	1	1	1
1	1	1	1
1	1	1	1
1	1	1	1
1	1	1	1
1	1	1	1
1	1	1	1
1	1	1	1
1	1	1	1
1	1	1	1
1	1	1	1
1	1	1	1
1	1	1	1
1	1	1	1
1	1	1	1
1	1	1	1
1	1	1	1
1	1	1	1
1	1	0.998618	1
1	1	0.99696	1
1	1	0.996835	1
1	1	0.996799	1
1	1	0.993671	1
1	1	0.993671	1
1	1	0.993671	1
1	1	0.993671	1
1	1	0.993671	1
1	1	0.993671	1
1	1	0.993671	1
1	1	0.993671	1
1	1	0.993671	1
1	1	0.993671	1
1	1	0.993671	1
1	1	0.993671	1
1	1	0.993671	1
1	1	0.993671	1
1	1	0.993671	1
1	1	0.993671	1
1	1	0.993671	1
1	1	0.993671	1
1	1	0.993671	1
1	1	0.993671	1
1	1	0.993671	1
1	1	0.993671	1
1	1	0.993671	1
1	1	0.993671	1
1	1	0.993671	1
1	1	0.993671	1
1	1	0.993671	1
1	1	0.993671	1
1	1	0.993671	1
1	1	0.993671	1
1	1	0.993671	1
1	1	0.993671	1
1	1	0.993671	1
1	1	0.993671	1
1	1	0.993671	1
1	1	0.993671	1
1	1	0.993671	1
1	1	0.993671	1
1	1	0.993671	1
1	1	0.993671	1
1	1	0.993671	1
1	1	0.993671	1
1	1	0.993671	1
1	1	0.993671	1
1	1	0.993671	1
1	1	0.993671	1
1	1	0.993671	1
1	1	0.993671	1
1	1	0.993671	1
1	1	0.993671	1
1	1	0.993671	1
1	1	0.993671	1
1	1	0.993671	1
1	1	0.993671	1
1	1	0.993671	1
1	1	0.993671	1
1	1	0.993671	1
1	1	0.993671	1
1	1	0.993671	1
1	1	0.993671	1
1	1	0.993671	1
1	1	0.993671	1
1	1	0.993671	1
1	1	0.993671	1
1	1	0.993671	1
1	1	0.993671	1
1	1	0.993671	1
1	1	0.993671	1
1	1	0.993671	1
1	1	0.993671	1
1	1	0.993671	1
1	1	0.993671	1
1	1	0.993671	1
1	1	0.993671	1
1	1	0.993671	1
1	1	0.993671	1
1	1	0.993671	1
1	1	0.993671	1
1	1	0.993671	1
1	1	0.993671	1
1	1	0.993671	1
1	1	0.993671	1
1	1	0.993671	1
1	1	0.993671	1
1	1	0.993671	1
1	1	0.993671	1
1	1	0.993671	1
1	1	0.993671	1
1	1	0.993671	1
1	1	0.993671	1
1	1	0.993671	1
1	1	0.993671	1
1	1	0.993671	1
1	1	0.993671	1
1	1	0.993671	1
1	1	0.993671	1
1	1	0.993671	1
1	1	0.993671	1
1	1	0.993671	1
1	1	0.993671	1
1	1	0.993671	1
1	1	0.993671	1
1	1	0.993671	1
1	1	0.993671	1
1	1	0.993671	1
1	1	0.993671	1
1	1	0.993671	1
1	1	0.993671	1
1	1	0.993671	1
1	1	0.993671	1
1	1	0.993671	1
1	1	0.993671	1
1	1	0.993671	1
1	1	0.993671	1
1	1	0.993671	1
1	1	0.993671	1
1	1	0.993671	1
1	1	0.993671	1
1	1	0.993671	1
1	1	0.993671	1
1	1	0.993671	1
1	1	0.993671	1
1	1	0.993671	1
1	1	0.993671	1
1	1	0.993671	1
1	1	0.993671	1
1	1	0.993671	1
1	1	0.993671	1
1	1	0.993671	1
1	1	0.993671	1
1	1	0.993671	1
1	1	0.993671	1
1	1	0.993671	1
1	1	0.993671	1
1	1	0.993671	1
1	1	0.993671	1
0.994355	1	0.993671	1
0.982456	1	0.993671	1
0.982456	1	0.993671	1
0.981392	1	0.993671	1
0.980565	1	0.993671	1
0.980365	1	0.993671	1
0.979423	1	0.993671	1
0.973684	1	0.993671	1
0.969095	1	0.993671	1
0.964905	1	0.993671	1
0.959267	1	0.993671	1
0.929825	1	0.993671	1
0.929825	1	0.993671	1
0.92876	1	0.993671	1
0.927933	1	0.993671	1
0.927733	1	0.993671	1
0.926186	1	0.993012	1
0.921028	1	0.993012	1
0.916422	1	0.992136	1
0.906635	1	0.991914	1
0.897087	1	0.991863	1
0.879543	1	0.991561	1
0.877193	1	0.990919	1
0.877193	1	0.990506	1
0.875745	1	0.990017	1
0.874408	1	0.989747	1
0.868421	1	0.989546	1
0.86384	1	0.989378	1
0.859649	1	0.987342	1
0.859649	1	0.987342	1
0.842105	1	0.987342	1
0.842105	1	0.987342	1
0.842105	1	0.987342	1
0.839225	1	0.987342	1
0.83646	1	0.987342	1
0.83559	1	0.987342	1
0.83559	1	0.987342	1
0.824561	1	0.987342	1
0.823497	1	0.987342	1
0.817852	1	0.987053	1
0.812673	0.999998	0.987053	1
0.805581	0.999998	0.986006	1
0.805425	0.999969	0.986001	1
0.79882	0.999969	0.985531	1
0.798246	0.999949	0.985376	1
0.798246	0.997554	0.985346	1
0.791399	0.997554	0.984707	1
0.790018	0.995079	0.984489	1
0.780702	0.992996	0.984151	1
0.780702	0.992623	0.983927	1
0.763158	0.991571	0.983267	1
0.758577	0.987958	0.98229	1
0.754386	0.987958	0.982066	1
0.749714	0.985188	0.981431	1
0.731197	0.982604	0.981267	1
0.730231	0.979577	0.980851	1
0.730231	0.979434	0.979932	1
0.722776	0.976504	0.979406	1
0.712226	0.974757	0.977275	1
0.708772	0.97405	0.977117	1
0.70388	0.972516	0.976192	1
0.703029	0.972516	0.975613	1
0.685212	0.970843	0.975481	1
0.683354	0.969219	0.972767	1
0.675733	0.966416	0.972767	1
0.675439	0.964615	0.972642	1
0.65491	0.956276	0.972574	1
0.653314	0.955705	0.972574	1
0.649123	0.955612	0.972405	1
0.649123	0.955045	0.972062	1
0.631579	0.942857	0.970816	1
0.631579	0.942857	0.97077	1
0.631579	0.942857	0.970321	1
0.631579	0.942857	0.970099	1
0.631579	0.942857	0.969538	1
0.631579	0.942857	0.969529	1
0.631579	0.942857	0.968879	1
0.631579	0.942857	0.967979	1
0.631579	0.942857	0.966578	1
0.631578	0.942857	0.965234	1
0.626088	0.940775	0.963233	1
0.626088	0.940775	0.959833	1
0.626044	0.939947	0.957714	1
0.626044	0.939947	0.956747	1
0.625933	0.939792	0.955523	1
0.622401	0.939119	0.954863	1
0.616615	0.936123	0.951184	1
0.615631	0.934694	0.949596	1
0.609912	0.933098	0.945097	1
0.595427	0.933098	0.94438	1
0.594363	0.932753	0.942281	1
0.59436	0.927581	0.939834	1
0.593308	0.926923	0.937912	1
0.588018	0.926919	0.936544	1
0.582052	0.926919	0.935455	1
0.577186	0.926901	0.933392	1
0.573335	0.925928	0.930812	1
0.573335	0.92302	0.927413	1
0.567066	0.92171	0.924736	1
0.558979	0.920638	0.921013	1
0.546366	0.91427	0.916411	1
0.545541	0.905819	0.912445	1
0.510399	0.905819	0.911644	1
0.509618	0.905589	0.910239	1
0.507642	0.904762	0.908603	1
0.504919	0.903742	0.905417	1
0.50368	0.903742	0.90005	1
0.503679	0.901809	0.896587	1
0.499602	0.9	0.891739	1
0.499601	0.9	0.890446	1
0.4993	0.898562	0.890094	1
0.4927	0.898286	0.888007	1
0.481485	0.897512	0.886334	1
0.475645	0.897029	0.885408	1
0.474412	0.895931	0.883784	1
0.47305	0.895154	0.880639	1
0.464666	0.892419	0.879883	1
0.428957	0.890018	0.878843	1
0.423479	0.884001	0.877043	1
0.419542	0.884001	0.875714	1
0.405701	0.881297	0.874027	1
0.399747	0.881297	0.872962	1
0.396042	0.87851	0.87078	1
0.391975	0.87851	0.869598	1
0.389447	0.877858	0.866636	1
0.373425	0.876254	0.865326	1
0.3698	0.874661	0.861822	1
0.344465	0.873241	0.856379	1
0.344308	0.872385	0.852994	1
0.341424	0.870052	0.852413	1
0.340305	0.86783	0.850428	1
0.330371	0.867327	0.848202	1
0.32865	0.866272	0.846222	1
0.314489	0.863154	0.8455	1
0.313964	0.862715	0.844403	1
0.297224	0.861419	0.842787	1
0.264211	0.855581	0.84213	1
0.260554	0.854127	0.838281	1
0.255011	0.850201	0.837816	1
0.24454	0.847408	0.836699	1
0.240446	0.847403	0.835674	1
0.239508	0.844554	0.834864	1
0.236903	0.842075	0.833564	1
0.230449	0.838877	0.83195	1
0.226634	0.833435	0.829248	1
0.221649	0.83157	0.825363	1
0.219298	0.820105	0.823538	1
0.217885	0.815979	0.822836	1
0.217058	0.807063	0.819325	1
0.21547	0.806122	0.814681	1
0.211284	0.806038	0.813	1
0.208724	0.805613	0.807871	1
0.203182	0.804463	0.805071	1
0.201754	0.801296	0.800817	1
0.198411	0.800252	0.798199	1
0.184181	0.797118	0.796275	1
0.184151	0.794721	0.794893	1
0.179449	0.788189	0.793423	1
0.178834	0.786497	0.791822	1
0.175098	0.778661	0.790091	1
0.175098	0.778571	0.786254	1
0.167665	0.777148	0.782046	1
0.155293	0.775093	0.778626	1
0.144577	0.773377	0.77698	1
0.143211	0.766704	0.773406	1
0.141774	0.76196	0.7706	1
0.137914	0.7582	0.767229	1
0.136695	0.74886	0.764796	1
0.136585	0.743803	0.762768	1
0.131579	0.738232	0.759325	1
0.131579	0.737992	0.755839	1
0.130812	0.735408	0.75353	1
0.129709	0.730293	0.75157	1
0.128243	0.725489	0.749982	1
0.126998	0.710875	0.7468	1
0.122807	0.702934	0.742754	1
0.122807	0.701264	0.735884	1
0.122807	0.700521	0.733072	1
0.105263	0.694088	0.729981	1
0.105263	0.691163	0.726351	1
0.105263	0.684927	0.724422	1
0.105263	0.677979	0.722577	1
0.105263	0.674926	0.719666	1
0.105263	0.668691	0.716841	1
0.105263	0.644435	0.711179	1
0.105229	0.635146	0.7085	1
0.105229	0.63323	0.705387	1
0.105201	0.622174	0.698551	1
0.101031	0.614517	0.694814	1
0.10103	0.611398	0.693715	1
0.0996155	0.60653	0.692803	1
0.0980248	0.594219	0.690132	1
0.0980248	0.585152	0.689142	1
0.0967798	0.579383	0.688101	1
0.0967798	0.571524	0.68667	1
0.0950606	0.563718	0.684934	1
0.0862578	0.559303	0.682831	1
0.0850001	0.553666	0.679771	1
0.0823918	0.535024	0.674488	1
0.0805185	0.52574	0.67247	1
0.0709356	0.522271	0.670991	1
0.0709356	0.516713	0.668924	1
0.0687939	0.498303	0.662404	1
0.0657895	0.495218	0.660531	1
0.0643405	0.49131	0.658664	1
0.0640013	0.480056	0.656029	1
0.0620403	0.469733	0.649654	1
0.0597719	0.461521	0.647597	1
0.0589262	0.423944	0.644316	1
0.0565661	0.412855	0.641744	1
0.0532453	0.408708	0.639841	1
0.048479	0.403601	0.637355	1
0.0401135	0.402814	0.634418	1
0.0263158	0.392932	0.632847	1
0.0263158	0.389184	0.630997	1
0.0263158	0.382438	0.629225	1
0.0236673	0.372671	0.627133	1
0.0235681	0.360202	0.625354	1
0.0222447	0.357139	0.623205	1
0.0217348	0.350998	0.621683	1
0.0175439	0.339273	0.618401	1
0.0175439	0.336893	0.617264	1
0.0156474	0.333442	0.613469	1
0	0.322109	0.611798	1
0	0.319236	0.607857	1
0	0.316637	0.604408	1
0	0.313145	0.60184	1
0	0.311236	0.599723	1
0	0.308272	0.598855	1
0	0.304073	0.596952	1
0	0.287604	0.594997	0.999995
0	0.282192	0.590421	0.999083
0	0.280371	0.589013	0.999083
0	0.276044	0.584854	0.998519
0	0.272766	0.581494	0.998519
0	0.270653	0.57888	0.998459
0	0.267742	0.576014	0.998459
0	0.263052	0.572218	0.99832
0	0.253256	0.566764	0.99832
0	0.249687	0.560121	0.997273
0	0.244756	0.555483	0.997273
0	0.240734	0.551599	0.995189
0	0.237303	0.550418	0.995189
0	0.232454	0.54569	0.993549
0	0.220486	0.541144	0.993549
0	0.21993	0.537891	0.99354
0	0.216099	0.536121	0.993533
0	0.213593	0.533982	0.987943
0	0.208827	0.532155	0.987943
0	0.203597	0.530716	0.983585
0	0.203281	0.526962	0.982938
0	0.19889	0.523953	0.981827
0	0.190717	0.521153	0.981135
0	0.186091	0.517926	0.979885
0	0.184605	0.515169	0.978318
0	0.17886	0.511378	0.978251
0	0.178172	0.507707	0.973948
0	0.177924	0.505231	0.971868
0	0.177905	0.501573	0.971848
0	0.176588	0.498414	0.969398
0	0.175593	0.49436	0.968105
0	0.17554	0.488237	0.965397
0	0.173178	0.485455	0.962357
0	0.168225	0.482657	0.95892
0	0.167148	0.479996	0.951103
0	0.167141	0.474947	0.94746
0	0.162187	0.472946	0.94536
0	0.159471	0.468662	0.943961
0	0.152179	0.466071	0.942279
0	0.149716	0.461861	0.936808
0	0.149654	0.459081	0.93392
0	0.149134	0.455387	0.926206
0	0.149089	0.453724	0.918471
0	0.149007	0.451149	0.915179
0	0.148113	0.449109	0.909277
0	0.14747	0.446145	0.906079
0	0.140826	0.441521	0.900947
0	0.140002	0.439125	0.881593
0	0.135718	0.436336	0.880441
0	0.129213	0.434572	0.871857
0	0.126264	0.430151	0.871483
0	0.126264	0.426291	0.868696
0	0.12561	0.420107	0.864142
0	0.123718	0.415869	0.860052
0	0.123461	0.411345	0.853022
0	0.123343	0.407369	0.850708
0	0.122652	0.405823	0.847216
0	0.120269	0.401081	0.843406
0	0.120219	0.398041	0.828716
0	0.120087	0.39357	0.822964
0	0.119522	0.392807	0.816502
0	0.11507	0.391363	0.811309
0	0.111576	0.389475	0.806292
0	0.11013	0.388388	0.797761
0	0.107462	0.386413	0.778149
0	0.106072	0.386007	0.777215
0	0.10138	0.384824	0.772153
0	0.0977529	0.382013	0.766372
0	0.097594	0.381328	0.761557
0	0.097594	0.3806	0.758324
0	0.0972902	0.378222	0.749493
0	0.09572	0.37795	0.730991
0	0.09572	0.377057	0.725506
0	0.0955938	0.376743	0.724707
0	0.0936473	0.3758	0.719449
0	0.0932709	0.375353	0.71482
0	0.0920461	0.374148	0.707089
0	0.0918592	0.372696	0.703689
0	0.0901495	0.371011	0.698579
0	0.0900051	0.370312	0.694363
0	0.0895573	0.368744	0.690216
0	0.0889571	0.366826	0.677608
0	0.0889571	0.365002	0.662911
0	0.0886949	0.363934	0.655042
0	0.0874504	0.36345	0.651393
0	0.0858816	0.362532	0.638467
0	0.0827701	0.361392	0.619791
0	0.0798661	0.360154	0.617919
0	0.0784758	0.357091	0.610812
0	0.0759897	0.356613	0.607154
0	0.0747742	0.356058	0.597372
0	0.0700654	0.355993	0.577786
0	0.0700654	0.355758	0.577059
0	0.0688202	0.355161	0.573936
0	0.0682909	0.354406	0.572351
0	0.0660762	0.353474	0.567665
0	0.0651777	0.353086	0.566591
0	0.0625138	0.351954	0.560369
0	0.0621413	0.351426	0.558102
0	0.0591297	0.350556	0.554924
0	0.0545664	0.350197	0.55335
0	0.0498479	0.347676	0.54612
0	0.0489329	0.34555	0.540747
0	0.0485017	0.345129	0.536194
0	0.0484171	0.344886	0.532461
0	0.0475242	0.344489	0.527499
0	0.0469833	0.344233	0.525247
0	0.0463358	0.344015	0.519755
0	0.0462299	0.343205	0.518262
0	0.0461296	0.341897	0.508743
0	0.0456703	0.341753	0.506073
0	0.0437605	0.341412	0.502327
0	0.0431351	0.341258	0.491933
0	0.0426233	0.340944	0.476279
0	0.0421297	0.340751	0.471845
0	0.0392358	0.340487	0.467643
0	0.0369697	0.339356	0.448165
0	0.0369697	0.339111	0.446601
0	0.0359158	0.338867	0.441324
0	0.0359158	0.337094	0.437435
0	0.0357951	0.337	0.437173
0	0.0357283	0.33657	0.434736
0	0.0336998	0.336197	0.432843
0	0.0308011	0.335621	0.427001
0	0.0299162	0.335376	0.423386
0	0.0286985	0.335114	0.421141
0	0.0282382	0.334572	0.418548
0	0.0270465	0.334474	0.416395
0	0.0186782	0.332387	0.414873
0	0.018662	0.332143	0.410417
0	0.0173022	0.331867	0.406668
0	0.0172328	0.33128	0.390909
0	0.0169072	0.33115	0.390778
0	0.0169072	0.330659	0.386984
0	0.0160337	0.330382	0.385723
0	0.0160337	0.329789	0.380865
0	0.0145134	0.329421	0.37494
0	0.0142857	0.328579	0.373241
0	0.0142857	0.328504	0.370239
0	0.0142857	0.327137	0.370069
0	0.0139296	0.327137	0.3631
0	0.0139296	0.326531	0.350122
0	0.0135543	0.326311	0.350095
0	0.0131237	0.325764	0.349322
0	0.0131237	0.325192	0.346318
0	0.0120661	0.324091	0.346296
0	0.0117989	0.323174	0.342857
0	0.0104941	0.322666	0.340816
0	0.00972132	0.322006	0.340776
0	0.00952381	0.321116	0.339604
0	0.00938859	0.320564	0.3396
0	0.00862905	0.320008	0.33313
0	0.00795823	0.319419	0.330119
0	5.38056e-18	0.31845	0.325334
0	0	0.316784	0.32123
0	0	0.316407	0.317964
0	0	0.315828	0.314873
0	0	0.315528	0.311464
0	0	0.314774	0.295034
0	0	0.314281	0.291823
0	0	0.313479	0.290297
0	0	0.313289	0.289309
0	0	0.312853	0.288125
0	0	0.312481	0.288125
0	0	0.311723	0.282502
0	0	0.311198	0.282203
0	0	0.310626	0.281433
0	0	0.309862	0.2808
0	0	0.308871	0.277841
0	0	0.30835	0.276986
0	0	0.307341	0.273516
0	0	0.306356	0.272168
0	0	0.305905	0.270617
0	0	0.305445	0.27013
0	0	0.304378	0.266212
0	0	0.302817	0.265899
0	0	0.300461	0.261807
0	0	0.299402	0.261241
0	0	0.297598	0.260175
0	0	0.296445	0.25918
0	0	0.295018	0.254329
0	0	0.294385	0.25124
0	0	0.290733	0.246569
0	0	0.288795	0.240482
0	0	0.28654	0.237824
0	0	0.285705	0.235995
0	0	0.284217	0.235713
0	0	0.282835	0.230122
0	0	0.282007	0.230122
0	0	0.279657	0.228915
0	0	0.276636	0.227039
0	0	0.274877	0.226429
0	0	0.274455	0.225523
0	0	0.27392	0.223096
0	0	0.273431	0.217625
0	0	0.272758	0.208651
0	0	0.272606	0.201472
0	0	0.270934	0.184312
0	0	0.269913	0.181394
0	0	0.269523	0.178402
0	0	0.268866	0.169623
0	0	0.268334	0.156605
0	0	0.267606	0.150858
0	0	0.266962	0.148533
0	0	0.266438	0.148049
0	0	0.265823	0.143318
0	0	0.264981	0.142229
0	0	0.264608	0.137309
0	0	0.263949	0.135403
0	0	0.263408	0.132106
0	0	0.262618	0.13082
0	0	0.261742	0.128444
0	0	0.261044	0.121472
0	0	0.260455	0.116128
0	0	0.259703	0.113333
0	0	0.258979	0.0998839
0	0	0.258349	0.099783
0	0	0.256241	0.0961702
0	0	0.255215	0.0946805
0	0	0.253631	0.0946805
0	0	0.252766	0.0914479
0	0	0.251404	0.0878048
0	0	0.250009	0.0854494
0	0	0.248107	0.0846625
0	0	0.244707	0.0843964
0	0	0.243732	0.0827913
0	0	0.241106	0.0811755
0	0	0.239534	0.0807631
0	0	0.237661	0.0793961
0	0	0.236743	0.0793961
0	0	0.234722	0.0775609
0	0	0.233793	0.0741914
0	0	0.230515	0.0741914
0	0	0.229668	0.0718947
0	0	0.225109	0.0718947
0	0	0.224266	0.0704053
0	0	0.223427	0.0699012
0	0	0.222106	0.0699012
0	0	0.220446	0.0674956
0	0	0.219993	0.0662093
0	0	0.217036	0.0632257
0	0	0.216403	0.0599801
0	0	0.215059	0.0596876
0	0	0.214294	0.0554832
0	0	0.21316	0.0528412
0	0	0.211826	0.0499749
0	0	0.210474	0.0479986
0	0	0.208575	0.0441437
0	0	0.207619	0.03125
0	0	0.206284	0.03125
0	0	0.204361	0.030806
0	0	0.203396	0.030806
0	0	0.201676	0.0305997
0	0	0.200983	0.0305997
0	0	0.198747	0.0288961
0	0	0.196564	0.0261573
0	0	0.19526	0.0258101
0	0	0.193122	0.0224773
0	0	0.190097	0.0208333
0	0	0.1887	0.0208333
0	0	0.183264	0.0185365
0	0	0.182248	0.0183058
0	0	0.179428	0.0181672
0	0	0.179255	3.61597e-17
0	0	0.177914	6.4304e-19
0	0	0.177128	0
0	0	0.175468	0
0	0	0.175142	0
0	0	0.173372	0
0	0	0.172443	0
0	0	0.171486	0
0	0	0.16974	0
0	0	0.166843	0
0	0	0.16486	0
0	0	0.164261	0
0	0	0.163264	0
0	0	0.161154	0
0	0	0.160532	0
0	0	0.159022	0
0	0	0.158521	0
0	0	0.157616	0
0	0	0.156678	0
0	0	0.154916	0
0	0	0.153201	0
0	0	0.150753	0
0	0	0.149401	0
0	0	0.148352	0
0	0	0.147186	0
0	0	0.146386	0
0	0	0.143766	0
0	0	0.142323	0
0	0	0.140782	0
0	0	0.139624	0
0	0	0.137117	0
0	0	0.135527	0
0	0	0.134641	0
0	0	0.133673	0
0	0	0.131268	0
0	0	0.129127	0
0	0	0.125624	0
0	0	0.123489	0
0	0	0.122074	0
0	0	0.121026	0
0	0	0.119399	0
0	0	0.1181	0
0	0	0.117053	0
0	0	0.114564	0
0	0	0.111752	0
0	0	0.110704	0
0	0	0.110113	0
0	0	0.109415	0
0	0	0.107629	0
0	0	0.1071	0
0	0	0.106045	0
0	0	0.105591	0
0	0	0.104606	0
0	0	0.104339	0
0	0	0.102842	0
0	0	0.102055	0
0	0	0.10082	0
0	0	0.0996428	0
0	0	0.0984346	0
0	0	0.0968166	0
0	0	0.0958768	0
0	0	0.0931089	0
0	0	0.0901093	0
0	0	0.0890414	0
0	0	0.0880066	0
0	0	0.0871709	0
0	0	0.0853066	0
0	0	0.0845093	0
0	0	0.0838435	0
0	0	0.0833486	0
0	0	0.0824011	0
0	0	0.0817284	0
0	0	0.0812006	0
0	0	0.0803691	0
0	0	0.0792147	0
0	0	0.0787567	0
0	0	0.0756643	0
0	0	0.0750632	0
0	0	0.0740692	0
0	0	0.0729936	0
0	0	0.071935	0
0	0	0.0697723	0
0	0	0.0691322	0
0	0	0.0681712	0
0	0	0.0669368	0
0	0	0.0663069	0
0	0	0.0654644	0
0	0	0.0622436	0
0	0	0.0606482	0
0	0	0.0590699	0
0	0	0.0578674	0
0	0	0.0557204	0
0	0	0.0511823	0
0	0	0.049383	0
0	0	0.0470625	0
0	0	0.0449625	0
0	0	0.0415303	0
0	0	0.0405689	0
0	0	0.0388182	0
0	0	0.0385631	0
0	0	0.0383564	0
0	0	0.0378591	0
0	0	0.0371326	0
0	0	0.0367295	0
0	0	0.0362658	0
0	0	0.0353705	0
0	0	0.0346708	0
0	0	0.0344842	0
0	0	0.033704	0
0	0	0.0334277	0
0	0	0.0323114	0
0	0	0.0293447	0
0	0	0.0289947	0
0	0	0.0289036	0
0	0	0.0284186	0
0	0	0.0281381	0
0	0	0.0277435	0
0	0	0.0274997	0
0	0	0.0271539	0
0	0	0.0267004	0
0	0	0.0265587	0
0	0	0.025991	0
0	0	0.025259	0
0	0	0.024938	0
0	0	0.0248113	0
0	0	0.0243651	0
0	0	0.0239989	0
0	0	0.0236884	0
0	0	0.0231307	0
0	0	0.0229932	0
0	0	0.0224014	0
0	0	0.022054	0
0	0	0.0213207	0
0	0	0.0208513	0
0	0	0.0198244	0
0	0	0.0179223	0
0	0	0.0174956	0
0	0	0.0172555	0
0	0	0.0149528	0
0	0	0.0147507	0
0	0	0.0143981	0
0	0	0.0142711	0
0	0	0.0142711	0
0	0	0.0139425	0
0	0	0.013734	0
0	0	0.0136697	0
0	0	0.013288	0
0	0	0.0129674	0
0	0	0.0126795	0
0	0	0.0125201	0
0	0	0.0119183	0
0	0	0.011299	0
0	0	0.0109904	0
0	0	0.0103115	0
0	0	0.00985095	0
0	0	0.00795866	0
0	0	0.0076441	0
0	0	0.00633841	0
0	0	0.00594393	0
0	0	0.00571439	0
0	0	0.00554838	0
0	0	0.00527886	0
0	0	0.00497226	0
0	0	0.00434585	0
0	0	0.00392024	0
0	0	0.00254983	0
0	0	0.00239515	0
0	0	0.00213578	0
0	0	0.00185375	0
0	0	0.00142574	0
0	0	0.00130569	0
0	0	2.50301e-18	0
0	0	1.40535e-18	0
0	0	0	0
0	0	0	0
0	0	0	0
0	0	0	0
0	0	0	0
0	0	0	0
0	0	0	0
0	0	0	0
0	0	0	0
0	0	0	0
0	0	0	0
0	0	0	0
0	0	0	0
0	0	0	0
0	0	0	0
0	0	0	0
0	0	0	0
0	0	0	0
0	0	0	0
0	0	0	0
0	0	0	0
0	0	0	0
0	0	0	0
0	0	0	0
0	0	0	0
0	0	0	0
0	0	0	0
0	0	0	0
0	0	0	0
0	0	0	0
0	0	0	0
0	0	0	0
0	0	0	0
0	0	0	0
0	0	0	0
0	0	0	0
0	0	0	0
0	0	0	0
0	0	0	0
0	0	0	0
0	0	0	0
0	0	0	0
0	0	0	0
0	0	0	0
0	0	0	0
0	0	0	0
0	0	0	0
0	0	0	0
0	0	0	0
0	0	0	0
0	0	0	0
0	0	0	0
0	0	0	0
0	0	0	0
0	0	0	0
0	0	0	0
0	0	0	0
0	0	0	0
0	0	0	0
0	0	0	0
0	0	0	0
0	0	0	0
0	0	0	0
0	0	0	0
0	0	0	0
0	0	0	0
0	0	0	0
0	0	0	0
0	0	0	0
0	0	0	0
0	0	0	0
0	0	0	0
0	0	0	0
0	0	0	0
0	0	0	0
0	0	0	0
0	0	0	0
0	0	0	0
0	0	0	0
0	0	0	0
0	0	0	0
0	0	0	0
0	0	0	0
0	0	0	0
0	0	0	0
0	0	0	0
0	0	0	0
0	0	0	0
0	0	0	0
0	0	0	0
0	0	0	0
0	0	0	0
0	0	0	0
0	0	0	0
0	0	0	0
0	0	0	0
0	0	0	0
0	0	0	0
0	0	0	0
0	0	0	0
0	0	0	0
0	0	0	0
0	0	0	0
0	0	0	0
0	0	0	0
0	0	0	0
0	0	0	0
0	0	0	0
0	0	0	0
0	0	0	0
0	0	0	0
0	0	0	0
0	0	0	0
0	0	0	0
0	0	0	0
0	0	0	0
0	0	0	0
0	0	0	0
0	0	0	0
0	0	0	0
0	0	0	0
0	0	0	0
0	0	0	0
0	0	0	0
0	0	0	0
0	0	0	0
0	0	0	0
0	0	0	0
0	0	0	0
0	0	0	0
0	0	0	0
0	0	0	0
0	0	0	0
0	0	0	0
0	0	0	0
0	0	0	0
0	0	0	0
0	0	0	0
0	0	0	0
0	0	0	0
0	0	0	0
0	0	0	0
0	0	0	0
0	0	0	0
0	0	0	0
0	0	0	0
0	0	0	0
0	0	0	0
0	0	0	0
0	0	0	0
0	0	0	0
0	0	0	0
0	0	0	0
0	0	0	0
0	0	0	0
0	0	0	0
0	0	0	0
0	0	0	0
0	0	0	0
0	0	0	0
0	0	0	0
0	0	0	0
0	0	0	0
0	0	0	0
0	0	0	0
0	0	0	0
0	0	0	0
0	0	0	0
0	0	0	0
0	0	0	0
0	0	0	0
0	0	0	0
0	0	0	0
0	0	0	0
0	0	0	0
0	0	0	0
0	0	0	0
0	0	0	0
0	0	0	0
0	0	0	0
0	0	0	0
0	0	0	0
0	0	0	0
0	0	0	0
0	0	0	0
0	0	0	0
0	0	0	0
0	0	0	0
0	0	0	0
0	0	0	0
0	0	0	0
0	0	0	0
0	0	0	0
0	0	0	0
0	0	0	0
0	0	0	0
0	0	0	0
0	0	0	0
0	0	0	0
0	0	0	0
0	0	0	0
0	0	0	0
0	0	0	0
0	0	0	0
0	0	0	0
0	0	0	0
0	0	0	0
0	0	0	0
0	0	0	0
0	0	0	0
0	0	0	0
0	0	0	0
0	0	0	0
0	0	0	0
0	0	0	0
0	0	0	0
0	0	0	0
0	0	0	0
0	0	0	0
0	0	0	0
0	0	0	0
0	0	0	0
0	0	0	0
0	0	0	0
0	0	0	0
0	0	0	0
0	0	0	0
0	0	0	0
0	0	0	0
0	0	0	0
0	0	0	0
0	0	0	0
0	0	0	0
0	0	0	0
0	0	0	0
0	0	0	0
0	0	0	0
0	0	0	0
0	0	0	0
0	0	0	0
0	0	0	0
0	0	0	0
0	0	0	0
0	0	0	0
0	0	0	0
0	0	0	0
0	0	0	0
0	0	0	0
0	0	0	0
0	0	0	0
0	0	0	0
0	0	0	0
0	0	0	0
0	0	0	0
0	0	0	0
0	0	0	0
0	0	0	0
0	0	0	0
0	0	0	0
0	0	0	0
0	0	0	0
0	0	0	0
0	0	0	0
0	0	0	0
0	0	0	0
0	0	0	0
0	0	0	0
0	0	0	0
0	0	0	0
0	0	0	0
0	0	0	0
0	0	0	0
0	0	0	0
0	0	0	0
0	0	0	0
0	0	0	0
0	0	0	0
0	0	0	0
0	0	0	0
0	0	0	0
0	0	0	0
0	0	0	0
0	0	0	0
0	0	0	0
0	0	0	0
0	0	0	0
0	0	0	0
0	0	0	0
0	0	0	0
0	0	0	0
0	0	0	0
0	0	0	0
0	0	0	0
0	0	0	0
0	0	0	0
0	0	0	0
0	0	0	0
0	0	0	0
0	0	0	0
0	0	0	0
0	0	0	0
0	0	0	0
0	0	0	0
0	0	0	0
0	0	0	0
0	0	0	0
0	0	0	0
0	0	0	0
0	0	0	0
0	0	0	0
0	0	0	0
0	0	0	0
0	0	0	0
0	0	0	0
0	0	0	0
0	0	0	0
0	0	0	0
0	0	0	0
0	0	0	0
0	0	0	0
0	0	0	0
0	0	0	0
0	0	0	0
0	0	0	0
0	0	0	0
0	0	0	0
0	0	0	0
0	0	0	0
0	0	0	0
0	0	0	0
0	0	0	0
0	0	0	0
0	0	0	0
0	0	0	0
0	0	0	0
0	0	0	0
0	0	0	0
0	0	0	0
0	0	0	0
0	0	0	0
0	0	0	0
0	0	0	0
0	0	0	0
0	0	0	0
0	0	0	0
0	0	0	0
0	0	0	0
0	0	0	0
0	0	0	0
0	0	0	0
0	0	0	0
0	0	0	0
0	0	0	0
0	0	0	0
0	0	0	0
0	0	0	0
0	0	0	0
0	0	0	0
0	0	0	0
0	0	0	0
0	0	0	0
0	0	0	0
0	0	0	0
0	0	0	0
0	0	0	0
0	0	0	0
0	0	0	0
0	0	0	0
0	0	0	0
0	0	0	0
0	0	0	0
0	0	0	0
0	0	0	0
0	0	0	0
0	0	0	0
0	0	0	0
0	0	0	0
0	0	0	0
0	0	0	0
0	0	0	0
0	0	0	0
0	0	0	0
0	0	0	0
0	0	0	0
0	0	0	0
0	0	0	0
0	0	0	0
0	0	0	0
0	0	0	0
0	0	0	0
0	0	0	0
0	0	0	0
0	0	0	0
0	0	0	0
0	0	0	0
0	0	0	0
0	0	0	0
0	0	0	0
0	0	0	0
0	0	0	0
0	0	0	0
0	0	0	0
0	0	0	0
0	0	0	0
0	0	0	0
0	0	0	0
0	0	0	0
0	0	0	0
0	0	0	0
0	0	0	0
0	0	0	0
0	0	0	0
0	0	0	0
0	0	0	0
0	0	0	0
0	0	0	0
0	0	0	0
0	0	0	0
0	0	0	0
0	0	0	0
0	0	0	0
0	0	0	0
0	0	0	0
0	0	0	0
0	0	0	0
0	0	0	0
0	0	0	0
0	0	0	0
0	0	0	0
0	0	0	0
0	0	0	0
0	0	0	0
0	0	0	0
0	0	0	0
0	0	0	0
0	0	0	0
0	0	0	0
0	0	0	0
0	0	0	0
0	0	0	0
0	0	0	0
0	0	0	0
0	0	0	0
0	0	0	0
0	0	0	0
0	0	0	0
0	0	0	0
0	0	0	0
0	0	0	0
0	0	0	0
0	0	0	0
0	0	0	0
0	0	0	0
0	0	0	0
0	0	0	0
0	0	0	0
0	0	0	0
0	0	0	0
0	0	0	0
0	0	0	0
0	0	0	0
0	0	0	0
0	0	0	0
0	0	0	0
0	0	0	0
0	0	0	0
0	0	0	0
0	0	0	0
0	0	0	0
0	0	0	0
0	0	0	0
0	0	0	0
0	0	0	0
0	0	0	0
0	0	0	0
0	0	0	0
0	0	0	0
0	0	0	0
0	0	0	0
0	0	0	0
0	0	0	0
0	0	0	0
0	0	0	0
0	0	0	0
0	0	0	0
0	0	0	0
0	0	0	0
0	0	0	0
0	0	0	0
0	0	0	0
0	0	0	0
0	0	0	0
0	0	0	0
0	0	0	0
0	0	0	0
0	0	0	0
0	0	0	0
0	0	0	0
0	0	0	0
0	0	0	0
0	0	0	0
0	0	0	0
0	0	0	0
0	0	0	0
0	0	0	0
0	0	0	0
0	0	0	0
0	0	0	0
0	0	0	0
0	0	0	0
0	0	0	0
0	0	0	0
0	0	0	0
0	0	0	0
0	0	0	0
0	0	0	0
0	0	0	0
0	0	0	0
0	0	0	0
0	0	0	0
0	0	0	0
0	0	0	0
0	0	0	0
0	0	0	0
0	0	0	0
0	0	0	0
0	0	0	0
0	0	0	0
0	0	0	0
0	0	0	0
0	0	0	0
0	0	0	0
0	0	0	0
0	0	0	0
0	0	0	0
0	0	0	0
0	0	0	0
0	0	0	0
0	0	0	0
0	0	0	0
0	0	0	0
0	0	0	0
0	0	0	0
0	0	0	0
0	0	0	0
0	0	0	0
0	0	0	0
0	0	0	0
0	0	0	0
0	0	0	0
0	0	0	0
0	0	0	0
0	0	0	0
0	0	0	0
0	0	0	0
0	0	0	0
0	0	0	0
0	0	0	0
0	0	0	0
0	0	0	0
0	0	0	0
0	0	0	0
0	0	0	0
0	0	0	0
0	0	0	0
0	0	0	0
0	0	0	0
0	0	0	0
0	0	0	0
0	0	0	0
0	0	0	0
0	0	0	0
0	0	0	0
0	0	0	0
0	0	0	0
0	0	0	0
0	0	0	0
0	0	0	0
0	0	0	0
0	0	0	0
0	0	0	0
0	0	0	0
0	0	0	0
0	0	0	0
0	0	0	0
0	0	0	0
0	0	0	0
0	0	0	0
0	0	0	0
0	0	0	0
0	0	0	0
0	0	0	0
0	0	0	0
0	0	0	0
0	0	0	0
0	0	0	0
0	0	0	0
0	0	0	0
0	0	0	0
0	0	0	0
0	0	0	0
0	0	0	0
0	0	0	0
0	0	0	0
0	0	0	0
0	0	0	0
0	0	0	0
0	0	0	0
0	0	0	0
0	0	0	0
0	0	0	0
0	0	0	0
0	0	0	0
0	0	0	0
0	0	0	0
0	0	0	0
0	0	0	0
0	0	0	0
0	0	0	0
0	0	0	0
0	0	0	0
0	0	0	0
0	0	0	0
0	0	0	0
0	0	0	0
0	0	0	0
0	0	0	0
0	0	0	0
0	0	0	0
0	0	0	0
0	0	0	0
0	0	0	0
0	0	0	0
0	0	0	0
0	0	0	0
0	0	0	0
0	0	0	0
0	0	0	0
0	0	0	0
0	0	0	0
0	0	0	0
0	0	0	0
0	0	0	0
0	0	0	0
0	0	0	0
0	0	0	0
0	0	0	0
0	0	0	0
0	0	0	0
0	0	0	0
0	0	0	0
0	0	0	0
0	0	0	0
0	0	0	0
0	0	0	0
0	0	0	0
0	0	0	0
0	0	0	0
0	0	0	0
0	0	0	0
0	0	0	0
0	0	0	0
0	0	0	0
0	0	0	0
0	0	0	0
0	0	0	0
0	0	0	0
0	0	0	0
0	0	0	0
0	0	0	0
0	0	0	0
0	0	0	0
0	0	0	0
0	0	0	0
0	0	0	0
0	0	0	0
0	0	0	0
0	0	0	0
0	0	0	0
0	0	0	0
0	0	0	0
0	0	0	0
0	0	0	0
0	0	0	0
0	0	0	0
0	0	0	0
0	0	0	0
0	0	0	0
0	0	0	0
0	0	0	0
0	0	0	0
0	0	0	0
0	0	0	0
0	0	0	0
0	0	0	0
0	0	0	0
0	0	0	0
0	0	0	0
0	0	0	0
0	0	0	0
0	0	0	0
0	0	0	0
0	0	0	0
0	0	0	0
0	0	0	0
0	0	0	0
0	0	0	0
0	0	0	0
0	0	0	0
0	0	0	0
0	0	0	0
0	0	0	0
0	0	0	0
0	0	0	0
0	0	0	0
0	0	0	0
0	0	0	0
0	0	0	0
0	0	0	0
0	0	0	0
0	0	0	0
0	0	0	0
0	0	0	0
0	0	0	0
0	0	0	0
0	0	0	0
0	0	0	0
0	0	0	0
0	0	0	0
0	0	0	0
0	0	0	0
0	0	0	0
0	0	0	0
0	0	0	0
0	0	0	0
0	0	0	0
0	0	0	0
0	0	0	0
0	0	0	0
0	0	0	0
0	0	0	0
0	0	0	0
0	0	0	0
0	0	0	0
0	0	0	0
0	0	0	0
0	0	0	0
0	0	0	0
0	0	0	0
0	0	0	0
0	0	0	0
0	0	0	0
0	0	0	0
0	0	0	0
0	0	0	0
0	0	0	0
0	0	0	0
0	0	0	0
0	0	0	0
0	0	0	0
0	0	0	0
0	0	0	0
0	0	0	0
0	0	0	0
0	0	0	0
0	0	0	0
0	0	0	0
0	0	0	0
0	0	0	0
0	0	0	0
0	0	0	0
0	0	0	0
0	0	0	0
0	0	0	0
0	0	0	0
0	0	0	0
0	0	0	0
0	0	0	0
0	0	0	0
0	0	0	0
0	0	0	0
0	0	0	0
0	0	0	0
0	0	0	0
0	0	0	0
0	0	0	0
0	0	0	0
0	0	0	0
0	0	0	0
0	0	0	0
0	0	0	0
0	0	0	0
0	0	0	0
0	0	0	0
0	0	0	0
0	0	0	0
0	0	0	0
0	0	0	0
0	0	0	0
0	0	0	0
0	0	0	0
0	0	0	0
0	0	0	0
0	0	0	0
0	0	0	0
0	0	0	0
0	0	0	0
0	0	0	0
0	0	0	0
0	0	0	0
0	0	0	0
0	0	0	0
0	0	0	0
0	0	0	0
0	0	0	0
0	0	0	0
0	0	0	0
0	0	0	0
0	0	0	0
0	0	0	0
0	0	0	0
0	0	0	0
0	0	0	0
0	0	0	0
0	0	0	0
0	0	0	0
0	0	0	0
0	0	0	0
0	0	0	0
0	0	0	0
0	0	0	0
0	0	0	0
0	0	0	0
0	0	0	0
0	0	0	0
0	0	0	0
0	0	0	0
0	0	0	0
0	0	0	0
0	0	0	0
0	0	0	0
0	0	0	0
0	0	0	0
0	0	0	0
0	0	0	0
0	0	0	0
0	0	0	0
0	0	0	0
0	0	0	0
0	0	0	0
0	0	0	0
0	0	0	0
0	0	0	0
0	0	0	0
0	0	0	0
0	0	0	0
0	0	0	0
0	0	0	0
0	0	0	0
0	0	0	0
0	0	0	0
0	0	0	0
0	0	0	0
0	0	0	0
0	0	0	0
0	0	0	0
0	0	0	0
0	0	0	0
0	0	0	0
0	0	0	0
0	0	0	0
0	0	0	0
0	0	0	0
0	0	0	0
0	0	0	0
0	0	0	0
0	0	0	0
0	0	0	0
0	0	0	0
0	0	0	0
0	0	0	0
0	0	0	0
0	0	0	0
0	0	0	0
0	0	0	0
0	0	0	0
0	0	0	0
0	0	0	0
0	0	0	0
0	0	0	0
0	0	0	0
0	0	0	0
0	0	0	0
0	0	0	0
0	0	0	0
0	0	0	0
0	0	0	0
0	0	0	0
0	0	0	0
0	0	0	0
0	0	0	0
0	0	0	0
0	0	0	0
0	0	0	0
0	0	0	0
0	0	0	0
0	0	0	0
0	0	0	0
0	0	0	0
0	0	0	0
0	0	0	0
0	0	0	0
0	0	0	0
0	0	0	0
0	0	0	0
0	0	0	0
0	0	0	0
0	0	0	0
0	0	0	0
0	0	0	0
0	0	0	0
0	0	0	0
0	0	0	0
0	0	0	0
0	0	0	0
0	0	0	0
0	0	0	0
0	0	0	0
0	0	0	0
0	0	0	0
0	0	0	0
0	0	0	0
0	0	0	0
0	0	0	0
0	0	0	0
0	0	0	0
0	0	0	0
0	0	0	0
0	0	0	0
0	0	0	0
0	0	0	0
0	0	0	0
0	0	0	0
0	0	0	0
0	0	0	0
0	0	0	0
0	0	0	0
0	0	0	0
0	0	0	0
0	0	0	0
0	0	0	0
0	0	0	0
0	0	0	0
0	0	0	0
0	0	0	0
0	0	0	0
0	0	0	0
0	0	0	0
0	0	0	0
0	0	0	0
0	0	0	0
0	0	0	0
0	0	0	0
0	0	0	0
0	0	0	0
0	0	0	0
0	0	0	0
0	0	0	0
0	0	0	0
0	0	0	0
0	0	0	0
0	0	0	0
0	0	0	0
0	0	0	0
0	0	0	0
0	0	0	0
0	0	0	0
0	0	0	0
0	0	0	0
0	0	0	0
0	0	0	0
0	0	0	0
0	0	0	0
0	0	0	0
0	0	0	0
0	0	0	0
0	0	0	0
0	0	0	0
0	0	0	0
0	0	0	0
0	0	0	0
0	0	0	0
0	0	0	0
0	0	0	0
0	0	0	0
0	0	0	0
0	0	0	0
0	0	0	0
0	0	0	0
0	0	0	0
0	0	0	0
0	0	0	0
0	0	0	0
0	0	0	0
0	0	0	0
0	0	0	0
0	0	0	0
0	0	0	0
0	0	0	0
0	0	0	0
0	0	0	0
0	0	0	0
0	0	0	0
0	0	0	0
0	0	0	0
0	0	0	0
0	0	0	0
0	0	0	0
0	0	0	0
0	0	0	0
0	0	0	0
0	0	0	0
0	0	0	0
0	0	0	0
0	0	0	0
0	0	0	0
0	0	0	0
0	0	0	0
0	0	0	0
0	0	0	0
0	0	0	0
0	0	0	0
0	0	0	0
0	0	0	0
0	0	0	0
0	0	0	0
0	0	0	0
0	0	0	0
0	0	0	0
0	0	0	0
0	0	0	0
0	0	0	0
0	0	0	0
0	0	0	0
0	0	0	0
0	0	0	0
0	0	0	0
0	0	0	0
0	0	0	0
0	0	0	0
0	0	0	0
0	0	0	0
0	0	0	0
0	0	0	0
[truncated: 1,195 more rows]
